# Supplementary material for: Indizoline
Source: Acta Crystallogr Sect E Struct Rep Online. 2009 Sep 19;65(Pt 10):o2497–8. doi: 10.1107/S1600536809036915 (PMC2970378; doi:10.1107/S1600536809036915)
Supplement: Supplementary file 1 [file e-65-o2497-sup1.cif]

##############################################################################
###                                                                        ###
###        Electronic paper (Acta Crystallographica Section E)             ###
###                                                                        ###
##############################################################################
#                                                                            #
# This CIF contains the data in a paper accepted for publication in Acta     #
# Crystallographica Section E. It conforms to the requirements of Notes      #
# for Authors for Section E, and has been peer reviewed under the auspices   #
# of the IUCr Commission on Journals.                                        #
#                                                                            #
# Full details of the Crystallographic Information File format               #
# are given in the paper "The Crystallographic Information File (CIF):       #
# a New Standard Archive File for Crystallography" by S. R. Hall, F. H.      #
# Allen and I. D. Brown [Acta Cryst. (1991), A47, 655-685].                  #
#                                                                            #
# The current version of the core CIF dictionary is obtainable from          #
# ftp://ftp.iucr.org/pub/cif_core.dic. The current version number is 2.4.    #
#                                                                            #
# Software is freely available for graphical display of the structure(s) in  #
# this CIF.  For information consult the CIF home page http://www.iucr.org/  #
# cif/home.html                                                              #
#                                                                            #
# This file may be used for bona fide research purposes within the           #
# scientific community so long as proper attribution is given to the journal # 
# article from which it was obtained.                                        #
#                                                                            #
##############################################################################
                                             
data_global
_audit_creation_method     'form.cif (version 2.0)'
_journal_data_validation_number     ?
_journal_date_recd_electronic     2009-09-09
_journal_date_accepted     2009-09-12
_journal_name_full     'Acta Crystallographica, Section E'
_journal_year     2009
_journal_volume     65
_journal_issue     10
_journal_page_first     o2497
_journal_page_last     o2498
_journal_paper_category     QO
_journal_coeditor_code     IS2459
_publ_contact_author_name     'Prof. Fun Hoong-Kun'
_publ_contact_author_address
;
      X-ray Crystallography Unit
      School of Physics
      Universiti Sains Malaysia
      11800 USM, Penang
      MALAYSIA
;
_publ_contact_author_email     'hkfun@usm.my'
_publ_contact_author_fax     '6 04 6579150'
_publ_contact_author_phone     '6 04 6577888  Ext. 3690'
_publ_section_title
;
Indizoline
;
_publ_section_title_footnote
;
 This paper is dedicated to Dato' Dr Chatar Singh, Foundation Dean, School of
Physics, Universiti Sains Malaysia, whose 80th birthday falls on 9th
September 2009.
;
loop_
    _publ_author_name
    _publ_author_footnote
    _publ_author_address
    'Hoong-Kun Fun'
;
      Thomson Reuters ResearcherID: A-3561-2009.
;
;     X-ray Crystallography Unit
      School of Physics
      Universiti Sains Malaysia
      11800 USM, Penang
      Malaysia
;
    'Wisanu Maneerat' ?
;     School of Science
      Mae Fah Luang University
      Tasud, Muang Chiang Rai 57100
      Thailand
;
    'Surat Laphookhieo' ?
;     School of Science
      Mae Fah Luang University
      Tasud, Muang Chiang Rai 57100
      Thailand
;
    'Suchada Chantrapromma'
;
      Additional correspondence author, e-mail: suchada.c@psu.ac.th.
      Thomson Reuters ResearcherID: A-5085-2009.
;
;     Crystal Materials Research Unit
      Department of Chemistry
      Faculty of Science
      Prince of Songkla University
      Hat-Yai, Songkhla 90112
      Thailand
;
data_I
_audit_creation_method     SHELXL-97
_chemical_name_systematic
;
1-Methoxy-2-(3-methylbut-2-enyl)-9<i>H</i>-carbazole-3-carbaldehyde
;
_chemical_name_common
;
Indizoline
;
_chemical_formula_moiety     'C19 H19 N O2'
_chemical_formula_sum     'C19 H19 N O2'
_chemical_formula_iupac     'C19 H19 N O2'
_chemical_formula_weight     293.35
_chemical_melting_point     ?
_chemical_melting_point_gt     344
_chemical_melting_point_lt     345
_symmetry_cell_setting     Triclinic
_symmetry_space_group_name_H-M     'P -1'
_symmetry_space_group_name_Hall     '-P 1'
loop_
    _symmetry_equiv_pos_as_xyz
    'x, y, z'
    '-x, -y, -z'
_cell_length_a     9.04670(10)
_cell_length_b     9.32570(10)
_cell_length_c     10.69270(10)
_cell_angle_alpha     65.7170(10)
_cell_angle_beta     86.9940(10)
_cell_angle_gamma     68.3230(10)
_cell_volume     758.857(16)
_cell_formula_units_Z     2
_cell_measurement_reflns_used     4410
_cell_measurement_theta_min     2.10
_cell_measurement_theta_max     30.00
_cell_measurement_temperature     100
_exptl_crystal_description     Block
_exptl_crystal_colour     Yellow
_exptl_crystal_size_max     0.53
_exptl_crystal_size_mid     0.27
_exptl_crystal_size_min     0.22
_exptl_crystal_density_diffrn     1.284
_exptl_crystal_density_meas     ?
_exptl_crystal_density_method     'not measured'
_exptl_crystal_F_000     312
_exptl_absorpt_coefficient_mu     0.083
_exptl_absorpt_correction_type     multi-scan
_exptl_absorpt_process_details     '(<i>SADABS</i>; Bruker, 2005)'
_exptl_absorpt_correction_T_min     0.9572
_exptl_absorpt_correction_T_max     0.9821
_exptl_special_details
;
The crystal was placed in the cold stream of an Oxford Cryosystems Cobra
open-flow nitrogen cryostat (Cosier & Glazer, 1986) operating at 100.0(1) K.
;
_diffrn_ambient_temperature     100
_diffrn_radiation_type     'MoK\a'
_diffrn_radiation_wavelength     0.71073
_diffrn_radiation_source     'sealed tube'
_diffrn_radiation_monochromator     'graphite'
_diffrn_measurement_device_type     'Bruker APEXII CCD area detector'
_diffrn_measurement_method     '\f and \w scans'
_diffrn_detector_area_resol_mean     ?
_diffrn_reflns_number     20515
_diffrn_reflns_av_R_equivalents     0.0228
_diffrn_reflns_av_sigmaI/netI     0.0174
_diffrn_reflns_theta_min     2.10
_diffrn_reflns_theta_max     30.00
_diffrn_reflns_theta_full     30.00
_diffrn_measured_fraction_theta_max     0.997
_diffrn_measured_fraction_theta_full     0.997
_diffrn_reflns_limit_h_min     -12
_diffrn_reflns_limit_h_max     12
_diffrn_reflns_limit_k_min     -13
_diffrn_reflns_limit_k_max     13
_diffrn_reflns_limit_l_min     -15
_diffrn_reflns_limit_l_max     15
_diffrn_standards_number     0
_diffrn_standards_interval_count     ?
_diffrn_standards_interval_time     ?
_diffrn_standards_decay_%     ?
_refine_special_details
;
Refinement of <i>F</i>^2^ against ALL reflections. The weighted <i>R</i>-factor
<i>wR</i> and goodness of fit <i>S</i> are based on <i>F</i>^2^, conventional
<i>R</i>-factors <i>R</i> are based on <i>F</i>, with <i>F</i> set to zero for
negative <i>F</i>^2^. The threshold expression of <i>F</i>^2^ >
\s(<i>F</i>^2^) is used only for calculating <i>R</i>-factors(gt) <i>etc</i>.
and is not relevant to the choice of reflections for refinement.
<i>R</i>-factors based on <i>F</i>^2^ are statistically about twice as large
as those based on <i>F</i>, and <i>R</i>- factors based on ALL data will be
even larger.
;
_reflns_number_total     4410
_reflns_number_gt     3887
_reflns_threshold_expression     'I > 2\s(I)'
_refine_ls_structure_factor_coef     Fsqd
_refine_ls_matrix_type     full
_refine_ls_R_factor_all     0.0471
_refine_ls_R_factor_gt     0.0419
_refine_ls_wR_factor_gt     0.1162
_refine_ls_wR_factor_ref     0.1238
_refine_ls_goodness_of_fit_ref     1.054
_refine_ls_restrained_S_all     1.054
_refine_ls_number_reflns     4410
_refine_ls_number_parameters     206
_refine_ls_number_restraints     0
_refine_ls_hydrogen_treatment     mixed
_refine_ls_weighting_scheme     calc
_refine_ls_weighting_details
         'calc w=1/[\s^2^(Fo^2^)+(0.0684P)^2^+0.2509P] where P=(Fo^2^+2Fc^2^)/3'
_atom_sites_solution_hydrogens     geom
_atom_sites_solution_primary     direct
_atom_sites_solution_secondary     difmap
_refine_ls_shift/su_max     0.001
_refine_ls_shift/su_mean     <0.001
_refine_diff_density_max     0.471
_refine_diff_density_min     -0.268
_refine_ls_extinction_method     none
_refine_ls_extinction_coef     ?
loop_
    _atom_type_symbol
    _atom_type_description
    _atom_type_scat_dispersion_real
    _atom_type_scat_dispersion_imag
    _atom_type_scat_source
    'C' 'C' 0.0033 0.0016
                         'International Tables Vol C Tables 4.2.6.8 and 6.1.1.4'
    'H' 'H' 0.0000 0.0000
                         'International Tables Vol C Tables 4.2.6.8 and 6.1.1.4'
    'N' 'N' 0.0061 0.0033
                         'International Tables Vol C Tables 4.2.6.8 and 6.1.1.4'
    'O' 'O' 0.0106 0.0060
                         'International Tables Vol C Tables 4.2.6.8 and 6.1.1.4'
_computing_data_collection     'APEX2 (Bruker, 2005)'
_computing_cell_refinement     'SAINT (Bruker, 2005)'
_computing_data_reduction     'SAINT (Bruker, 2005)'
_computing_structure_solution     'SHELXTL (Sheldrick, 2008)'
_computing_structure_refinement     'SHELXTL (Sheldrick, 2008)'
_computing_molecular_graphics     'SHELXTL (Sheldrick, 2008)'
_computing_publication_material
;
SHELXTL (Sheldrick, 2008) and PLATON (Spek, 2009)
;
loop_
    _atom_site_type_symbol
    _atom_site_label
    _atom_site_fract_x
    _atom_site_fract_y
    _atom_site_fract_z
    _atom_site_U_iso_or_equiv
    _atom_site_adp_type
    _atom_site_calc_flag
    _atom_site_refinement_flags
    _atom_site_occupancy
    _atom_site_disorder_assembly
    _atom_site_disorder_group
    O O1 0.26909(8) 0.78512(9) 0.28630(7) 0.01884(16) Uani d . 1 . .
    O O2 0.90034(9) 0.78623(10) 0.07678(8) 0.02297(17) Uani d . 1 . .
    N N1 0.23115(10) 0.73264(11) 0.03746(9) 0.01646(17) Uani d . 1 . .
    C C1 0.26191(11) 0.70558(11) -0.08151(10) 0.01576(18) Uani d . 1 . .
    C C2 0.16804(12) 0.67357(12) -0.15826(11) 0.0196(2) Uani d . 1 . .
    H H2A 0.0692 0.6690 -0.1336 0.024 Uiso calc R 1 . .
    C C3 0.22843(13) 0.64886(13) -0.27314(11) 0.0212(2) Uani d . 1 . .
    H H3A 0.1685 0.6274 -0.3264 0.025 Uiso calc R 1 . .
    C C4 0.37714(13) 0.65536(13) -0.31088(10) 0.0204(2) Uani d . 1 . .
    H H4A 0.4140 0.6386 -0.3886 0.024 Uiso calc R 1 . .
    C C5 0.47039(12) 0.68656(12) -0.23362(10) 0.01765(19) Uani d . 1 . .
    H H5A 0.5694 0.6902 -0.2585 0.021 Uiso calc R 1 . .
    C C6 0.41224(11) 0.71237(11) -0.11773(9) 0.01449(17) Uani d . 1 . .
    C C7 0.47446(11) 0.74608(11) -0.01497(9) 0.01365(17) Uani d . 1 . .
    C C8 0.61476(11) 0.76411(11) 0.00817(9) 0.01443(17) Uani d . 1 . .
    H H8A 0.6938 0.7538 -0.0505 0.017 Uiso calc R 1 . .
    C C9 0.63649(11) 0.79781(11) 0.11998(9) 0.01434(17) Uani d . 1 . .
    C C10 0.51798(11) 0.81249(11) 0.21241(9) 0.01415(17) Uani d . 1 . .
    C C11 0.38006(11) 0.78850(11) 0.19182(9) 0.01450(18) Uani d . 1 . .
    C C12 0.35762(11) 0.75789(11) 0.07777(9) 0.01417(17) Uani d . 1 . .
    C C13 0.78581(11) 0.81675(12) 0.14115(10) 0.01751(19) Uani d . 1 . .
    H H13A 0.7940 0.8543 0.2077 0.021 Uiso calc R 1 . .
    C C14 0.54154(12) 0.84670(12) 0.33525(10) 0.01731(18) Uani d . 1 . .
    H H14A 0.5751 0.9421 0.3046 0.021 Uiso calc R 1 . .
    H H14B 0.4400 0.8784 0.3718 0.021 Uiso calc R 1 . .
    C C15 0.66415(12) 0.69530(12) 0.44873(10) 0.01723(19) Uani d . 1 . .
    H H15A 0.6619 0.5895 0.4679 0.021 Uiso calc R 1 . .
    C C16 0.77577(12) 0.69655(12) 0.52484(10) 0.01787(19) Uani d . 1 . .
    C C17 0.79953(15) 0.85421(14) 0.50890(13) 0.0288(2) Uani d . 1 . .
    H H17A 0.7349 0.9490 0.4273 0.043 Uiso calc R 1 . .
    H H17B 0.9103 0.8374 0.5010 0.043 Uiso calc R 1 . .
    H H17C 0.7686 0.8769 0.5882 0.043 Uiso calc R 1 . .
    C C18 0.88710(13) 0.53395(13) 0.63786(11) 0.0229(2) Uani d . 1 . .
    H H18A 0.8557 0.4422 0.6485 0.034 Uiso calc R 1 . .
    H H18B 0.8819 0.5463 0.7230 0.034 Uiso calc R 1 . .
    H H18C 0.9947 0.5097 0.6141 0.034 Uiso calc R 1 . .
    C C19 0.13064(13) 0.94117(15) 0.24419(12) 0.0251(2) Uani d . 1 . .
    H H19A 0.0625 0.9333 0.3166 0.038 Uiso calc R 1 . .
    H H19B 0.0730 0.9607 0.1621 0.038 Uiso calc R 1 . .
    H H19C 0.1639 1.0339 0.2256 0.038 Uiso calc R 1 . .
    H H1N1 0.145(2) 0.7418(19) 0.0698(16) 0.029(4) Uiso d . 1 . .
loop_
    _atom_site_aniso_label
    _atom_site_aniso_U_11
    _atom_site_aniso_U_22
    _atom_site_aniso_U_33
    _atom_site_aniso_U_12
    _atom_site_aniso_U_13
    _atom_site_aniso_U_23
    O1 0.0144(3) 0.0228(3) 0.0189(3) -0.0072(3) 0.0064(3) -0.0089(3)
    O2 0.0127(3) 0.0318(4) 0.0239(4) -0.0103(3) 0.0028(3) -0.0097(3)
    N1 0.0107(4) 0.0217(4) 0.0199(4) -0.0077(3) 0.0032(3) -0.0102(3)
    C1 0.0129(4) 0.0159(4) 0.0182(4) -0.0051(3) 0.0004(3) -0.0070(3)
    C2 0.0148(4) 0.0203(4) 0.0247(5) -0.0065(3) -0.0012(3) -0.0103(4)
    C3 0.0208(5) 0.0206(4) 0.0226(5) -0.0067(4) -0.0033(4) -0.0100(4)
    C4 0.0237(5) 0.0197(4) 0.0182(4) -0.0073(4) 0.0003(4) -0.0090(3)
    C5 0.0175(4) 0.0177(4) 0.0176(4) -0.0064(3) 0.0026(3) -0.0077(3)
    C6 0.0123(4) 0.0139(4) 0.0161(4) -0.0043(3) 0.0005(3) -0.0056(3)
    C7 0.0108(4) 0.0138(4) 0.0153(4) -0.0045(3) 0.0014(3) -0.0052(3)
    C8 0.0105(4) 0.0158(4) 0.0160(4) -0.0050(3) 0.0027(3) -0.0060(3)
    C9 0.0107(4) 0.0147(4) 0.0163(4) -0.0051(3) 0.0006(3) -0.0050(3)
    C10 0.0120(4) 0.0142(4) 0.0153(4) -0.0047(3) 0.0007(3) -0.0055(3)
    C11 0.0112(4) 0.0160(4) 0.0160(4) -0.0054(3) 0.0034(3) -0.0064(3)
    C12 0.0102(4) 0.0150(4) 0.0166(4) -0.0048(3) 0.0011(3) -0.0060(3)
    C13 0.0133(4) 0.0201(4) 0.0178(4) -0.0077(3) -0.0002(3) -0.0052(3)
    C14 0.0152(4) 0.0192(4) 0.0179(4) -0.0052(3) 0.0007(3) -0.0093(3)
    C15 0.0171(4) 0.0177(4) 0.0166(4) -0.0071(3) 0.0021(3) -0.0066(3)
    C16 0.0156(4) 0.0200(4) 0.0173(4) -0.0065(3) 0.0017(3) -0.0075(3)
    C17 0.0303(6) 0.0248(5) 0.0321(6) -0.0115(4) -0.0063(4) -0.0109(4)
    C18 0.0216(5) 0.0231(5) 0.0200(4) -0.0078(4) -0.0023(4) -0.0053(4)
    C19 0.0161(5) 0.0297(5) 0.0280(5) -0.0041(4) 0.0061(4) -0.0152(4)
_geom_special_details
;
All e.s.d.'s (except the e.s.d. in the dihedral angle between two l.s. planes)
are estimated using the full covariance matrix. The cell e.s.d.'s are taken
into account individually in the estimation of e.s.d.'s in distances, angles
and torsion angles; correlations between e.s.d.'s in cell parameters are only
used when they are defined by crystal symmetry. An approximate (isotropic)
treatment of cell e.s.d.'s is used for estimating e.s.d.'s involving l.s.
planes.
;
loop_
    _geom_bond_atom_site_label_1
    _geom_bond_atom_site_label_2
    _geom_bond_site_symmetry_2
    _geom_bond_distance
    _geom_bond_publ_flag
    O1 C11 . 1.3857(11) ?
    O1 C19 . 1.4363(13) ?
    O2 C13 . 1.2235(12) ?
    N1 C12 . 1.3727(11) ?
    N1 C1 . 1.3909(12) ?
    N1 H1N1 . 0.822(17) ?
    C1 C2 . 1.3948(13) ?
    C1 C6 . 1.4113(13) ?
    C2 C3 . 1.3892(14) ?
    C2 H2A . 0.9300 ?
    C3 C4 . 1.3999(15) ?
    C3 H3A . 0.9300 ?
    C4 C5 . 1.3895(14) ?
    C4 H4A . 0.9300 ?
    C5 C6 . 1.3978(13) ?
    C5 H5A . 0.9300 ?
    C6 C7 . 1.4500(12) ?
    C7 C8 . 1.3875(12) ?
    C7 C12 . 1.4167(12) ?
    C8 C9 . 1.3951(13) ?
    C8 H8A . 0.9300 ?
    C9 C10 . 1.4271(13) ?
    C9 C13 . 1.4658(13) ?
    C10 C11 . 1.3895(12) ?
    C10 C14 . 1.5155(12) ?
    C11 C12 . 1.4018(12) ?
    C13 H13A . 0.9300 ?
    C14 C15 . 1.5071(13) ?
    C14 H14A . 0.9700 ?
    C14 H14B . 0.9700 ?
    C15 C16 . 1.3360(13) ?
    C15 H15A . 0.9300 ?
    C16 C17 . 1.5035(14) ?
    C16 C18 . 1.5054(14) ?
    C17 H17A . 0.9600 ?
    C17 H17B . 0.9600 ?
    C17 H17C . 0.9600 ?
    C18 H18A . 0.9600 ?
    C18 H18B . 0.9600 ?
    C18 H18C . 0.9600 ?
    C19 H19A . 0.9600 ?
    C19 H19B . 0.9600 ?
    C19 H19C . 0.9600 ?
loop_
    _geom_angle_atom_site_label_1
    _geom_angle_atom_site_label_2
    _geom_angle_atom_site_label_3
    _geom_angle_site_symmetry_1
    _geom_angle_site_symmetry_3
    _geom_angle
    _geom_angle_publ_flag
    C11 O1 C19 . . 113.68(8) ?
    C12 N1 C1 . . 108.62(8) ?
    C12 N1 H1N1 . . 128.2(11) ?
    C1 N1 H1N1 . . 122.8(11) ?
    N1 C1 C2 . . 128.87(9) ?
    N1 C1 C6 . . 109.20(8) ?
    C2 C1 C6 . . 121.92(9) ?
    C3 C2 C1 . . 117.16(9) ?
    C3 C2 H2A . . 121.4 ?
    C1 C2 H2A . . 121.4 ?
    C2 C3 C4 . . 121.77(9) ?
    C2 C3 H3A . . 119.1 ?
    C4 C3 H3A . . 119.1 ?
    C5 C4 C3 . . 120.78(9) ?
    C5 C4 H4A . . 119.6 ?
    C3 C4 H4A . . 119.6 ?
    C4 C5 C6 . . 118.63(9) ?
    C4 C5 H5A . . 120.7 ?
    C6 C5 H5A . . 120.7 ?
    C5 C6 C1 . . 119.73(9) ?
    C5 C6 C7 . . 133.90(9) ?
    C1 C6 C7 . . 106.36(8) ?
    C8 C7 C12 . . 119.22(8) ?
    C8 C7 C6 . . 134.49(8) ?
    C12 C7 C6 . . 106.27(8) ?
    C7 C8 C9 . . 119.55(8) ?
    C7 C8 H8A . . 120.2 ?
    C9 C8 H8A . . 120.2 ?
    C8 C9 C10 . . 121.40(8) ?
    C8 C9 C13 . . 118.14(8) ?
    C10 C9 C13 . . 120.46(8) ?
    C11 C10 C9 . . 118.94(8) ?
    C11 C10 C14 . . 119.26(8) ?
    C9 C10 C14 . . 121.76(8) ?
    O1 C11 C10 . . 120.95(8) ?
    O1 C11 C12 . . 119.63(8) ?
    C10 C11 C12 . . 119.33(8) ?
    N1 C12 C11 . . 128.96(9) ?
    N1 C12 C7 . . 109.54(8) ?
    C11 C12 C7 . . 121.50(8) ?
    O2 C13 C9 . . 124.13(9) ?
    O2 C13 H13A . . 117.9 ?
    C9 C13 H13A . . 117.9 ?
    C15 C14 C10 . . 112.82(8) ?
    C15 C14 H14A . . 109.0 ?
    C10 C14 H14A . . 109.0 ?
    C15 C14 H14B . . 109.0 ?
    C10 C14 H14B . . 109.0 ?
    H14A C14 H14B . . 107.8 ?
    C16 C15 C14 . . 127.08(9) ?
    C16 C15 H15A . . 116.5 ?
    C14 C15 H15A . . 116.5 ?
    C15 C16 C17 . . 124.45(9) ?
    C15 C16 C18 . . 120.70(9) ?
    C17 C16 C18 . . 114.84(9) ?
    C16 C17 H17A . . 109.5 ?
    C16 C17 H17B . . 109.5 ?
    H17A C17 H17B . . 109.5 ?
    C16 C17 H17C . . 109.5 ?
    H17A C17 H17C . . 109.5 ?
    H17B C17 H17C . . 109.5 ?
    C16 C18 H18A . . 109.5 ?
    C16 C18 H18B . . 109.5 ?
    H18A C18 H18B . . 109.5 ?
    C16 C18 H18C . . 109.5 ?
    H18A C18 H18C . . 109.5 ?
    H18B C18 H18C . . 109.5 ?
    O1 C19 H19A . . 109.5 ?
    O1 C19 H19B . . 109.5 ?
    H19A C19 H19B . . 109.5 ?
    O1 C19 H19C . . 109.5 ?
    H19A C19 H19C . . 109.5 ?
    H19B C19 H19C . . 109.5 ?
loop_
    _geom_torsion_atom_site_label_1
    _geom_torsion_atom_site_label_2
    _geom_torsion_atom_site_label_3
    _geom_torsion_atom_site_label_4
    _geom_torsion_site_symmetry_1
    _geom_torsion_site_symmetry_2
    _geom_torsion_site_symmetry_3
    _geom_torsion_site_symmetry_4
    _geom_torsion
    _geom_torsion_publ_flag
    C12 N1 C1 C2 . . . . 179.57(9) ?
    C12 N1 C1 C6 . . . . 0.45(10) ?
    N1 C1 C2 C3 . . . . -179.21(9) ?
    C6 C1 C2 C3 . . . . -0.19(14) ?
    C1 C2 C3 C4 . . . . 0.09(15) ?
    C2 C3 C4 C5 . . . . 0.20(15) ?
    C3 C4 C5 C6 . . . . -0.37(14) ?
    C4 C5 C6 C1 . . . . 0.27(14) ?
    C4 C5 C6 C7 . . . . 179.54(9) ?
    N1 C1 C6 C5 . . . . 179.20(8) ?
    C2 C1 C6 C5 . . . . 0.01(14) ?
    N1 C1 C6 C7 . . . . -0.25(10) ?
    C2 C1 C6 C7 . . . . -179.44(8) ?
    C5 C6 C7 C8 . . . . -0.63(18) ?
    C1 C6 C7 C8 . . . . 178.71(10) ?
    C5 C6 C7 C12 . . . . -179.38(10) ?
    C1 C6 C7 C12 . . . . -0.04(10) ?
    C12 C7 C8 C9 . . . . -1.64(13) ?
    C6 C7 C8 C9 . . . . 179.73(9) ?
    C7 C8 C9 C10 . . . . 0.67(13) ?
    C7 C8 C9 C13 . . . . -179.77(8) ?
    C8 C9 C10 C11 . . . . 1.55(13) ?
    C13 C9 C10 C11 . . . . -177.99(8) ?
    C8 C9 C10 C14 . . . . 179.15(8) ?
    C13 C9 C10 C14 . . . . -0.39(13) ?
    C19 O1 C11 C10 . . . . 101.43(10) ?
    C19 O1 C11 C12 . . . . -82.17(11) ?
    C9 C10 C11 O1 . . . . 173.69(8) ?
    C14 C10 C11 O1 . . . . -3.97(13) ?
    C9 C10 C11 C12 . . . . -2.73(13) ?
    C14 C10 C11 C12 . . . . 179.61(8) ?
    C1 N1 C12 C11 . . . . -179.49(9) ?
    C1 N1 C12 C7 . . . . -0.48(10) ?
    O1 C11 C12 N1 . . . . 4.24(15) ?
    C10 C11 C12 N1 . . . . -179.30(9) ?
    O1 C11 C12 C7 . . . . -174.67(8) ?
    C10 C11 C12 C7 . . . . 1.79(14) ?
    C8 C7 C12 N1 . . . . -178.66(8) ?
    C6 C7 C12 N1 . . . . 0.31(10) ?
    C8 C7 C12 C11 . . . . 0.44(13) ?
    C6 C7 C12 C11 . . . . 179.42(8) ?
    C8 C9 C13 O2 . . . . -8.58(14) ?
    C10 C9 C13 O2 . . . . 170.98(9) ?
    C11 C10 C14 C15 . . . . 105.69(10) ?
    C9 C10 C14 C15 . . . . -71.91(11) ?
    C10 C14 C15 C16 . . . . 139.14(10) ?
    C14 C15 C16 C17 . . . . -0.51(17) ?
    C14 C15 C16 C18 . . . . 178.19(9) ?
loop_
    _geom_hbond_atom_site_label_D
    _geom_hbond_atom_site_label_H
    _geom_hbond_atom_site_label_A
    _geom_hbond_site_symmetry_A
    _geom_hbond_distance_DH
    _geom_hbond_distance_HA
    _geom_hbond_distance_DA
    _geom_hbond_angle_DHA
    _geom_hbond_publ_flag
    N1 H1N1 O2 1_455 0.825(19) 2.099(19) 2.8843(13) 158.8(15) y
    C18 H18A O1 2_666 0.96 2.59 3.5369(15) 168 y
