# Supplementary material for: Indizoline
Source: Acta Crystallogr Sect E Struct Rep Online. 2009 Sep 19;65(Pt 10):o2497–8. doi: 10.1107/S1600536809036915 (PMC2970378; doi:10.1107/S1600536809036915)
Supplement: Supplementary file 2 [file e-65-o2497-Isup2.hkl]

# 
# h,k,l, Fc-squared, Fo-squared, sigma(Fo-squared) and status flag 
# 
data_I
_shelx_title ' nv1_0m in P-1' 
_shelx_refln_list_code          4 
_shelx_F_calc_maximum      135.16 
_exptl_crystal_F_000       312.00 
_reflns_d_resolution_high  0.7107 
 
loop_ 
 _symmetry_equiv_pos_as_xyz 
 'x, y, z' 
 '-x, -y, -z' 
 
_cell_length_a     9.0467 
_cell_length_b     9.3257 
_cell_length_c    10.6927 
_cell_angle_alpha  65.717 
_cell_angle_beta   86.994 
_cell_angle_gamma  68.323 
 
_shelx_F_squared_multiplier     1.000 
 
loop_ 
 _refln_index_h 
 _refln_index_k 
 _refln_index_l 
 _refln_F_squared_calc 
 _refln_F_squared_meas 
 _refln_F_squared_sigma 
 _refln_observed_status 
   1   0   0     2507.99     1866.23     65.02 o 
   2   0   0     1124.02     1111.69      9.32 o 
   3   0   0      782.14      789.69      6.80 o 
   4   0   0       35.81       25.15      0.58 o 
   5   0   0       34.33       48.57      0.83 o 
   6   0   0      111.74      119.87      1.66 o 
   7   0   0      326.39      326.13      3.32 o 
   8   0   0      424.67      425.22      6.95 o 
   9   0   0       18.09       22.25      1.06 o 
  10   0   0        1.32        0.92      0.50 o 
  11   0   0       18.02       21.18      1.48 o 
 -11   1   0       42.00       47.98      2.47 o 
 -10   1   0       45.14       36.48      2.03 o 
  -9   1   0       99.24       94.58      3.15 o 
  -8   1   0      202.22      193.38      3.97 o 
  -7   1   0       36.02       29.68      3.51 o 
  -6   1   0       20.84       22.47      0.62 o 
  -5   1   0      134.05      162.23      1.98 o 
  -4   1   0       79.10       76.55      1.16 o 
  -3   1   0       41.27       43.18      0.82 o 
  -2   1   0      500.59      554.09      4.79 o 
  -1   1   0      488.98      525.39      4.83 o 
   0   1   0        1.09       -0.80      0.40 o 
   1   1   0      321.90      328.92      3.57 o 
   2   1   0      214.11      234.54      4.09 o 
   3   1   0      437.70      462.92      5.21 o 
   4   1   0       36.07       53.03      1.05 o 
   5   1   0       92.38      102.17      1.52 o 
   6   1   0       10.51       10.60      0.46 o 
   7   1   0       47.94       46.31      1.05 o 
   8   1   0      221.92      215.66      2.89 o 
   9   1   0       97.88       97.51      3.05 o 
  10   1   0       50.12       47.45      1.70 o 
  11   1   0       19.82       21.35      1.26 o 
  12   1   0       29.79       35.56      1.80 o 
 -10   2   0       18.34       18.20      1.62 o 
  -9   2   0       20.34       17.09      1.51 o 
  -8   2   0      271.28      274.80      6.75 o 
  -7   2   0      382.69      385.31      6.80 o 
  -6   2   0      125.74      128.08      2.91 o 
  -5   2   0        0.86        0.23      0.25 o 
  -4   2   0      860.47      905.72      7.48 o 
  -3   2   0        0.15        0.33      0.10 o 
  -2   2   0      354.77      370.63      3.23 o 
  -1   2   0     7268.49     7049.03     72.62 o 
   0   2   0    15537.26    13872.01    143.38 o 
   1   2   0      612.39      643.00      6.52 o 
   2   2   0      611.81      569.92      6.66 o 
   3   2   0       55.30       65.37      1.52 o 
   4   2   0      359.23      382.12      5.53 o 
   5   2   0      567.08      634.22      7.34 o 
   6   2   0        3.50        9.79      0.52 o 
   7   2   0      247.48      225.89      2.73 o 
   8   2   0       20.88       14.66      0.69 o 
   9   2   0        2.62        2.73      0.45 o 
  10   2   0       74.72       80.84      4.04 o 
  12   2   0        8.58        8.91      0.79 o 
 -10   3   0       78.06       82.58      3.75 o 
  -9   3   0       12.17       13.06      1.51 o 
  -8   3   0        0.02        0.11      0.77 o 
  -7   3   0       22.08       26.06      1.37 o 
  -6   3   0        8.51       10.20      0.87 o 
  -5   3   0      312.51      317.57      3.76 o 
  -4   3   0        9.53        9.09      0.28 o 
  -3   3   0       77.43       86.28      1.01 o 
  -2   3   0      480.32      547.45      4.25 o 
  -1   3   0       79.76       81.83      0.84 o 
   0   3   0        3.60        1.82      0.15 o 
   1   3   0      322.76      322.97      3.13 o 
   2   3   0        2.40       -0.47      0.24 o 
   3   3   0      420.62      396.97      4.91 o 
   4   3   0      163.74      197.92      2.80 o 
   5   3   0       42.44       39.63      1.30 o 
   6   3   0       28.95       27.44      1.36 o 
   7   3   0       18.82       16.22      1.79 o 
   8   3   0       33.66       35.19      1.05 o 
   9   3   0       52.88       49.32      1.32 o 
  10   3   0        3.16        3.53      0.55 o 
  -9   4   0       33.00       31.23      2.39 o 
  -8   4   0      211.17      216.86      3.79 o 
  -7   4   0        0.73        0.09      0.32 o 
  -6   4   0        0.48        0.79      0.34 o 
  -5   4   0       63.36       67.60      1.35 o 
  -4   4   0       43.62       47.59      0.87 o 
  -3   4   0       47.02       44.66      0.67 o 
  -2   4   0      176.17      169.87      1.41 o 
  -1   4   0      812.11      940.59      6.16 o 
   0   4   0      815.08      909.52      6.00 o 
   1   4   0      410.34      390.47      2.98 o 
   2   4   0      281.05      260.53      2.73 o 
   3   4   0     1403.87     1512.05     13.39 o 
   4   4   0      755.02      807.61      9.75 o 
   5   4   0       21.50       14.71      0.50 o 
   6   4   0      205.30      217.75      3.30 o 
   7   4   0       22.27       19.07      1.29 o 
   8   4   0       24.98       29.71      1.34 o 
   9   4   0        8.77        9.12      0.85 o 
  10   4   0        9.12       11.94      0.87 o 
  11   4   0      106.12      121.35      3.05 o 
  -8   5   0       87.81       88.42      7.15 o 
  -7   5   0      107.68      109.98      2.50 o 
  -6   5   0       13.14       15.05      0.88 o 
  -5   5   0       65.99       64.22      1.18 o 
  -4   5   0        0.21        0.70      0.25 o 
  -3   5   0      119.53      113.48      1.44 o 
  -2   5   0       32.47       33.01      0.53 o 
  -1   5   0       65.59       63.33      0.72 o 
   0   5   0        0.37       -0.05      0.10 o 
   1   5   0       40.39       30.25      0.53 o 
   2   5   0        0.94        1.18      0.13 o 
   3   5   0        2.41        1.77      0.33 o 
   4   5   0      283.29      309.81      3.76 o 
   5   5   0       36.02       34.64      0.96 o 
   6   5   0       12.17       12.54      0.71 o 
   7   5   0        0.58        0.48      0.24 o 
   8   5   0        0.13        0.24      0.26 o 
   9   5   0        0.01        0.35      0.29 o 
  10   5   0       42.20       42.96      1.52 o 
  11   5   0       78.27       80.31      2.19 o 
  12   5   0       70.04       73.58      4.21 o 
  -7   6   0        3.77        4.16      0.69 o 
  -6   6   0        4.34        5.29      0.67 o 
  -5   6   0       47.97       47.00      1.21 o 
  -4   6   0        5.59        4.55      0.46 o 
  -3   6   0       11.62       12.75      0.54 o 
  -2   6   0       14.55       14.43      0.43 o 
  -1   6   0       26.07       20.22      0.55 o 
   0   6   0       69.19       71.30      0.95 o 
   1   6   0       31.02       22.07      0.48 o 
   2   6   0        0.50        0.35      0.13 o 
   3   6   0      357.16      383.33      3.55 o 
   4   6   0      136.86      170.56      2.08 o 
   5   6   0        1.04        1.65      0.27 o 
   6   6   0       49.67       47.12      1.44 o 
   7   6   0       16.00       15.15      0.94 o 
   8   6   0       37.04       42.53      2.01 o 
   9   6   0       22.30       20.90      1.47 o 
  10   6   0       27.37       30.96      1.06 o 
  11   6   0        0.18       -0.01      0.28 o 
  12   6   0        0.32       -0.08      0.33 o 
  -6   7   0        0.01        0.27      0.49 o 
  -5   7   0       11.64       11.93      0.64 o 
  -4   7   0      109.59      115.33      2.29 o 
  -3   7   0       51.07       53.62      1.52 o 
  -2   7   0        1.15        0.71      0.19 o 
  -1   7   0       16.75       18.08      0.54 o 
   0   7   0       40.59       43.24      0.73 o 
   1   7   0       93.05       96.79      1.15 o 
   2   7   0        0.68        0.65      0.18 o 
   3   7   0       33.78       34.72      0.82 o 
   4   7   0      259.94      256.02      3.93 o 
   5   7   0        0.51        2.09      0.35 o 
   6   7   0        0.00        0.55      0.26 o 
   7   7   0        0.74        2.04      0.56 o 
   8   7   0       15.05       11.18      0.94 o 
   9   7   0       12.40       11.84      0.96 o 
  10   7   0       74.74       73.74      5.59 o 
  11   7   0       93.68       98.96      2.64 o 
  12   7   0       33.14       40.32      1.38 o 
  -5   8   0        3.96        4.56      0.52 o 
  -4   8   0       12.04       13.47      1.41 o 
  -3   8   0        2.02        2.36      0.41 o 
  -2   8   0        2.24        1.45      0.37 o 
  -1   8   0       15.04       13.75      0.96 o 
   0   8   0      111.45      112.41      1.44 o 
   1   8   0       22.86       23.65      0.79 o 
   2   8   0       42.69       40.46      0.83 o 
   3   8   0      147.50      142.46      2.57 o 
   4   8   0       23.34       17.99      0.74 o 
   5   8   0       16.80       18.32      0.89 o 
   6   8   0       62.54       60.18      2.17 o 
   7   8   0       84.28       90.05      1.96 o 
   8   8   0        0.29        0.57      0.62 o 
   9   8   0       17.15       16.83      1.22 o 
  10   8   0       28.93       27.44      2.25 o 
  11   8   0        2.19        1.85      0.53 o 
  -4   9   0       61.44       63.19      1.69 o 
  -3   9   0       60.26       64.96      1.69 o 
  -2   9   0        3.18        2.52      0.47 o 
  -1   9   0       13.27       12.97      0.59 o 
   0   9   0       10.89       10.19      0.85 o 
   1   9   0       11.21       11.30      1.04 o 
   2   9   0       21.05       20.58      0.71 o 
   3   9   0       13.69       12.74      0.71 o 
   4   9   0       60.90       59.65      1.94 o 
   5   9   0        6.63        5.02      0.51 o 
   6   9   0       85.47       87.53      2.11 o 
   7   9   0        0.02       -0.19      0.31 o 
   8   9   0       77.33       71.92      1.86 o 
   9   9   0        3.94        5.99      0.93 o 
  10   9   0       26.67       26.00      1.65 o 
  11   9   0       67.49       71.68      2.33 o 
  -2  10   0        6.41        6.66      0.64 o 
  -1  10   0        5.45        4.32      1.75 o 
   0  10   0        1.24        0.90      0.41 o 
   1  10   0        0.43        0.34      0.35 o 
   2  10   0        3.03        3.46      0.93 o 
   3  10   0       22.76       23.65      1.16 o 
   4  10   0        0.78        0.32      0.34 o 
   5  10   0       11.78       12.37      1.38 o 
   6  10   0       21.57       21.44      1.15 o 
   7  10   0       31.81       32.25      1.44 o 
   8  10   0        0.01        0.31      0.40 o 
   9  10   0        3.21        2.60      0.62 o 
  10  10   0       32.31       37.64      2.11 o 
   0  11   0        7.06        7.29      0.72 o 
   1  11   0        7.97        6.82      0.70 o 
   2  11   0        4.67        2.42      0.89 o 
   3  11   0       18.89       15.80      1.84 o 
   4  11   0        7.93        6.15      0.74 o 
   5  11   0       48.78       46.54      1.44 o 
   6  11   0       33.71       33.66      1.24 o 
   7  11   0       11.66        8.99      0.91 o 
   8  11   0      142.11      147.58      5.38 o 
   9  11   0        2.10        1.63      0.55 o 
  -8 -11   1        0.23        0.28      0.55 o 
  -7 -11   1        0.07        0.18      0.48 o 
  -6 -11   1       12.27       12.01      0.87 o 
  -5 -11   1        1.37        1.12      0.48 o 
  -4 -11   1       84.66       80.94      2.21 o 
  -3 -11   1       22.58       24.32      1.40 o 
  -2 -11   1        0.10        0.23      0.63 o 
  -1 -11   1        1.26        1.53      0.49 o 
  -9 -10   1        4.88        4.22      0.68 o 
  -8 -10   1        0.60        0.03      0.45 o 
  -7 -10   1       28.23       27.91      1.33 o 
  -6 -10   1       38.40       41.51      1.31 o 
  -5 -10   1        0.81        0.82      0.38 o 
  -4 -10   1        0.54        0.22      0.34 o 
  -3 -10   1      179.03      185.18      3.42 o 
  -2 -10   1        1.60        1.48      0.52 o 
  -1 -10   1        1.10        0.74      0.41 o 
   0 -10   1        1.52        0.03      0.38 o 
   1 -10   1        9.01        7.04      1.14 o 
 -11  -9   1       83.70       94.93      3.27 o 
 -10  -9   1        0.01       -0.24      0.48 o 
  -9  -9   1        2.14        1.74      0.79 o 
  -8  -9   1        0.81        0.26      0.37 o 
  -7  -9   1       34.06       32.84      1.30 o 
  -6  -9   1        0.35        0.11      0.36 o 
  -5  -9   1       33.76       33.22      1.08 o 
  -4  -9   1      132.24      130.34      2.34 o 
  -3  -9   1       12.69       10.95      0.70 o 
  -2  -9   1        3.53        3.77      0.40 o 
  -1  -9   1        3.60        4.00      0.44 o 
   0  -9   1       31.40       31.21      1.16 o 
   1  -9   1        0.05        0.26      0.29 o 
   2  -9   1        2.23        1.94      0.48 o 
   3  -9   1        0.32        0.36      0.34 o 
 -11  -8   1        5.64        6.92      1.17 o 
 -10  -8   1       28.16       34.08      4.16 o 
  -9  -8   1        0.00       -0.30      0.40 o 
  -8  -8   1       13.56       13.25      1.16 o 
  -7  -8   1        1.87        1.57      0.39 o 
  -6  -8   1        3.05        2.56      0.46 o 
  -5  -8   1       30.69       29.77      0.83 o 
  -4  -8   1       50.43       54.32      1.31 o 
  -3  -8   1      109.33      113.98      2.02 o 
  -2  -8   1       80.61       78.31      1.36 o 
  -1  -8   1       44.52       46.29      1.00 o 
   0  -8   1       11.07       11.23      0.54 o 
   1  -8   1      322.65      318.81      3.20 o 
   2  -8   1       34.40       30.36      1.08 o 
   3  -8   1       54.83       59.27      1.55 o 
   4  -8   1        9.01        9.96      0.74 o 
   5  -8   1       26.86       26.70      0.98 o 
 -12  -7   1       28.36       27.73      1.67 o 
 -11  -7   1        4.85        3.64      0.68 o 
 -10  -7   1        0.01        0.31      0.43 o 
  -9  -7   1      159.56      153.92      3.76 o 
  -8  -7   1        0.41        0.43      0.41 o 
  -7  -7   1       97.51       90.30      2.68 o 
  -6  -7   1        1.79        1.42      0.37 o 
  -5  -7   1       30.13       24.82      0.96 o 
  -4  -7   1       47.48       47.64      0.99 o 
  -3  -7   1        0.16       -0.04      0.20 o 
  -2  -7   1       20.30       21.55      0.55 o 
  -1  -7   1        0.54        0.48      0.18 o 
   0  -7   1       17.38       18.52      0.73 o 
   1  -7   1        4.84        4.73      0.35 o 
   2  -7   1       56.33       57.43      1.67 o 
   3  -7   1        0.46        0.53      0.29 o 
   4  -7   1        5.74        4.98      0.61 o 
   5  -7   1       13.32       12.88      0.74 o 
   6  -7   1       76.57       81.10      2.39 o 
 -12  -6   1       52.29       56.28      2.20 o 
 -11  -6   1       67.89       77.85      2.29 o 
 -10  -6   1        0.17        0.26      0.35 o 
  -9  -6   1       68.10       64.84      2.02 o 
  -8  -6   1        0.36        0.01      0.31 o 
  -7  -6   1      117.78      104.06      4.01 o 
  -6  -6   1        6.91        8.40      1.79 o 
  -5  -6   1       13.82       15.41      0.53 o 
  -4  -6   1      262.06      263.41      3.48 o 
  -3  -6   1        0.06        0.07      0.14 o 
  -2  -6   1        3.05        2.28      0.31 o 
  -1  -6   1      625.43      596.71      4.45 o 
   0  -6   1     1322.89     1378.39      8.93 o 
   1  -6   1     1730.79     1830.68     12.44 o 
   2  -6   1        7.34        9.35      0.38 o 
   3  -6   1        1.94        1.08      0.26 o 
   4  -6   1       14.94       13.38      0.64 o 
   5  -6   1       26.46       29.13      0.88 o 
   6  -6   1       24.48       21.74      1.70 o 
   7  -6   1        4.47        4.47      0.73 o 
 -12  -5   1       29.75       28.85      1.13 o 
 -11  -5   1       13.97       15.62      0.75 o 
 -10  -5   1        7.34        9.12      0.64 o 
  -9  -5   1      420.57      404.45      6.75 o 
  -8  -5   1        3.62        2.50      0.43 o 
  -7  -5   1      219.43      208.12      3.71 o 
  -6  -5   1       10.36       10.42      0.90 o 
  -5  -5   1        0.70       -0.17      0.23 o 
  -4  -5   1       38.35       35.97      0.67 o 
  -3  -5   1       19.06       16.82      0.44 o 
  -2  -5   1       24.64       30.89      0.49 o 
  -1  -5   1       50.67       58.97      0.77 o 
   0  -5   1        4.40        7.66      0.26 o 
   1  -5   1       67.80       72.70      0.87 o 
   2  -5   1      391.77      416.22      3.12 o 
   3  -5   1        9.61       11.39      0.46 o 
   4  -5   1       13.35       11.05      0.49 o 
   5  -5   1       45.39       50.46      1.38 o 
   6  -5   1       19.60       19.07      1.67 o 
   7  -5   1       22.10       20.97      1.11 o 
   8  -5   1       24.78       27.03      2.27 o 
 -11  -4   1       80.72       92.10      6.07 o 
 -10  -4   1        0.01        0.32      0.38 o 
  -9  -4   1        0.01        0.47      0.51 o 
  -8  -4   1       25.22       18.20      0.66 o 
  -7  -4   1      702.45      654.73     10.68 o 
  -6  -4   1        2.75        4.93      0.38 o 
  -5  -4   1      405.40      446.35      6.57 o 
  -4  -4   1       16.53        8.69      0.38 o 
  -3  -4   1      296.82      325.03      3.02 o 
  -2  -4   1       49.30       43.75      0.67 o 
  -1  -4   1       13.89        5.16      0.27 o 
   0  -4   1     4943.20     5338.27     32.22 o 
   1  -4   1     4640.16     4901.24     34.56 o 
   2  -4   1        1.17        3.36      0.19 o 
   3  -4   1        1.88        2.31      0.20 o 
   4  -4   1       70.72       61.08      0.96 o 
   5  -4   1       36.59       35.20      0.91 o 
   6  -4   1       65.04       54.76      1.53 o 
   7  -4   1       55.11       57.29      1.67 o 
   8  -4   1      151.87      155.61      3.12 o 
   9  -4   1      101.95      104.96      2.90 o 
 -10  -3   1        0.74        0.38      0.52 o 
  -9  -3   1      199.49      194.95      2.94 o 
  -8  -3   1        5.61        3.66      0.50 o 
  -7  -3   1       30.26       30.05      1.52 o 
  -6  -3   1      117.89      122.73      2.67 o 
  -5  -3   1       54.34       70.96      1.10 o 
  -4  -3   1      323.45      342.68      7.66 o 
  -3  -3   1      112.01      121.39      2.44 o 
  -2  -3   1       79.34      100.13      1.48 o 
  -1  -3   1      496.91      552.13      5.00 o 
   0  -3   1      194.69      172.45      1.68 o 
   1  -3   1      745.34      828.06      5.80 o 
   2  -3   1      566.03      600.88      4.06 o 
   3  -3   1      159.91      167.38      1.56 o 
   4  -3   1        0.92        0.48      0.23 o 
   5  -3   1       12.08       15.53      0.46 o 
   6  -3   1        0.26        0.48      0.27 o 
   7  -3   1        0.01        0.05      0.46 o 
   8  -3   1       21.53       19.28      1.37 o 
   9  -3   1        1.38        1.44      0.65 o 
 -12  -2   1       13.77       16.35      1.01 o 
  -9  -2   1       10.20        7.51      0.64 o 
  -8  -2   1      683.15      652.05      6.89 o 
  -7  -2   1      335.84      328.38      4.00 o 
  -6  -2   1       31.36       35.98      1.06 o 
  -5  -2   1       30.32       46.06      1.33 o 
  -4  -2   1       27.94       21.88      0.74 o 
  -3  -2   1     2498.78     2603.71     39.94 o 
  -2  -2   1      199.86      186.45      2.19 o 
  -1  -2   1      845.86      921.47      8.27 o 
   0  -2   1    18268.75    15383.90    291.10 o 
   1  -2   1      751.09      891.24      7.13 o 
   2  -2   1      357.05      376.02      3.51 o 
   3  -2   1        5.20        5.92      0.25 o 
   4  -2   1      403.61      421.37      3.35 o 
   5  -2   1        0.50        1.60      0.31 o 
   6  -2   1      191.30      193.92      4.89 o 
   7  -2   1        2.70        4.09      2.08 o 
   8  -2   1      143.58      142.98      4.81 o 
   9  -2   1        4.81        3.12      1.79 o 
  10  -2   1        0.18        0.20      0.66 o 
 -12  -1   1        1.75        1.08      0.56 o 
 -11  -1   1      166.85      182.20      4.52 o 
 -10  -1   1       24.13       29.66      1.26 o 
  -9  -1   1      111.77      113.39      2.28 o 
  -8  -1   1        7.46       10.97      0.58 o 
  -7  -1   1       79.12       86.53      1.46 o 
  -6  -1   1       31.10       38.98      0.93 o 
  -5  -1   1      190.03      226.55      2.72 o 
  -4  -1   1      765.37      823.29     10.70 o 
  -3  -1   1      717.05      775.60      9.94 o 
  -2  -1   1        2.02        5.82      0.30 o 
  -1  -1   1     4225.84     3930.62     35.26 o 
   0  -1   1      221.78      178.69      2.45 o 
   1  -1   1     1243.10     1272.66     11.27 o 
   2  -1   1      148.82      147.02      1.69 o 
   3  -1   1      258.92      259.46      2.52 o 
   4  -1   1       31.47       35.87      0.72 o 
   5  -1   1        0.00        0.18      0.16 o 
   6  -1   1       12.79       13.56      0.53 o 
   7  -1   1       12.12       12.69      0.88 o 
   8  -1   1        2.55        2.63      0.96 o 
   9  -1   1       26.91       24.45      1.33 o 
  10  -1   1        0.79        1.02      0.63 o 
  11  -1   1        2.03        2.11      0.82 o 
 -11   0   1        4.13        3.96      0.77 o 
 -10   0   1       23.94       22.75      1.36 o 
  -9   0   1       52.08       48.59      1.81 o 
  -8   0   1      491.30      503.46     15.47 o 
  -7   0   1      308.21      321.75      3.23 o 
  -6   0   1      133.80      151.45      1.58 o 
  -5   0   1       74.67       89.06      1.07 o 
  -4   0   1      183.97      221.58      2.48 o 
  -3   0   1       72.15       79.04      1.15 o 
  -2   0   1      913.03      954.40      8.74 o 
  -1   0   1     1384.52     1332.26     13.17 o 
   0   0   1     1897.41     1898.44     30.96 o 
   1   0   1       42.47       36.41      0.54 o 
   2   0   1      132.75      115.48      2.06 o 
   3   0   1       80.63       93.91      1.25 o 
   4   0   1      980.22     1033.61     16.12 o 
   5   0   1      128.53      159.09      1.96 o 
   6   0   1        3.68        4.25      0.43 o 
   7   0   1       35.34       37.29      0.88 o 
   8   0   1        0.07        0.08      0.31 o 
   9   0   1       38.63       36.57      3.55 o 
  10   0   1       13.65       18.13      3.34 o 
  11   0   1       24.26       28.64      1.80 o 
 -11   1   1       43.87       49.88      2.46 o 
 -10   1   1        8.24        7.94      1.01 o 
  -9   1   1        1.16        0.52      0.46 o 
  -8   1   1      396.82      418.64      8.45 o 
  -7   1   1      343.29      349.88      5.89 o 
  -6   1   1        3.31        0.98      0.23 o 
  -5   1   1      572.08      609.17      5.37 o 
  -4   1   1        2.67        3.60      0.21 o 
  -3   1   1      948.22     1048.40      9.77 o 
  -2   1   1       10.31       13.36      0.25 o 
  -1   1   1      517.52      493.76      5.24 o 
   0   1   1     1298.49     1274.07     13.30 o 
   1   1   1      308.33      266.58      3.17 o 
   2   1   1       47.95       48.59      0.75 o 
   3   1   1        0.02       -0.24      0.12 o 
   4   1   1      745.53      802.31      7.16 o 
   5   1   1        0.03       -0.28      0.14 o 
   6   1   1        0.64       -0.04      0.16 o 
   7   1   1        0.95        0.59      0.22 o 
   8   1   1        0.01        0.06      0.20 o 
   9   1   1       65.37       63.74      1.73 o 
  10   1   1       26.92       31.72      1.75 o 
  11   1   1        0.00        0.33      0.47 o 
  12   1   1       56.04       62.78      2.59 o 
 -10   2   1        0.91        1.57      0.74 o 
  -9   2   1       17.73       16.15      1.44 o 
  -8   2   1      143.04      147.60      5.25 o 
  -7   2   1        2.22        1.59      0.47 o 
  -6   2   1        9.92       10.97      1.63 o 
  -5   2   1        0.57        0.18      0.23 o 
  -4   2   1       41.06       37.96      0.64 o 
  -3   2   1       56.05       55.40      0.68 o 
  -2   2   1      211.20      196.13      2.00 o 
  -1   2   1      852.34      929.75      7.63 o 
   0   2   1      365.41      352.33      3.32 o 
   1   2   1     2345.89     2319.20     22.49 o 
   2   2   1      812.67      794.27     10.41 o 
   3   2   1     1949.45     1979.75     35.45 o 
   4   2   1      362.57      412.04      4.42 o 
   5   2   1       25.01       20.95      0.65 o 
   6   2   1      168.43      181.01      2.27 o 
   7   2   1       14.16       11.93      0.60 o 
   8   2   1       40.26       32.05      1.07 o 
   9   2   1        1.84        1.34      0.36 o 
  10   2   1       59.12       56.18      2.40 o 
  11   2   1       12.10       14.34      0.92 o 
  12   2   1        0.10        0.67      0.48 o 
 -10   3   1        7.84        5.52      1.15 o 
  -9   3   1        4.98        6.55      1.16 o 
  -8   3   1      310.34      293.63      7.72 o 
  -7   3   1      636.45      623.42     11.99 o 
  -6   3   1        1.62        3.39      0.63 o 
  -5   3   1       33.89       38.66      0.97 o 
  -4   3   1        6.69       11.09      0.26 o 
  -3   3   1      728.29      786.60      6.39 o 
  -2   3   1      126.39      130.54      1.45 o 
  -1   3   1        5.52        2.04      0.18 o 
   0   3   1      428.63      483.03      5.50 o 
   1   3   1      605.07      639.81      6.52 o 
   2   3   1      490.60      491.55      7.02 o 
   3   3   1      383.76      401.42      4.91 o 
   4   3   1      653.03      683.66      9.35 o 
   5   3   1      111.03      112.40      3.23 o 
   6   3   1        0.11        0.25      0.26 o 
   7   3   1       98.67       99.88      1.78 o 
   8   3   1        0.18       -0.18      0.23 o 
   9   3   1       89.25       81.06      1.90 o 
  10   3   1       81.88       85.28      2.03 o 
  11   3   1        0.60        1.37      1.07 o 
  -9   4   1       59.70       55.97      3.09 o 
  -8   4   1        7.39        7.70      1.29 o 
  -7   4   1        0.73        0.41      0.33 o 
  -6   4   1        4.10        4.33      0.48 o 
  -5   4   1        5.34        8.23      0.72 o 
  -4   4   1      165.26      171.21      2.12 o 
  -3   4   1       25.95       25.70      0.50 o 
  -2   4   1        0.91        1.96      0.14 o 
  -1   4   1        3.63        2.66      0.24 o 
   0   4   1       16.28       25.93      0.38 o 
   1   4   1      303.34      347.16      2.82 o 
   2   4   1        3.94       -0.61      0.31 o 
   3   4   1        2.11        0.71      0.25 o 
   4   4   1      171.39      181.54      2.29 o 
   5   4   1       19.76       19.77      0.54 o 
   6   4   1        2.02        1.23      0.22 o 
   7   4   1       29.36       24.51      0.99 o 
   8   4   1        1.98        0.31      0.31 o 
   9   4   1        7.77        5.99      0.64 o 
  10   4   1       25.43       21.71      1.09 o 
  11   4   1       63.01       64.41      2.12 o 
  -8   5   1      307.25      305.28      5.79 o 
  -7   5   1       98.48       91.02      4.21 o 
  -6   5   1        5.46        5.55      0.60 o 
  -5   5   1       12.10        8.68      0.42 o 
  -4   5   1      184.98      197.15      2.24 o 
  -3   5   1       23.61       29.61      0.70 o 
  -2   5   1      207.17      194.82      1.74 o 
  -1   5   1       37.17       36.18      0.52 o 
   0   5   1      809.26      845.48      5.70 o 
   1   5   1        1.27        0.95      0.15 o 
   2   5   1       21.48       34.25      0.59 o 
   3   5   1      148.27      164.68      1.90 o 
   4   5   1      476.01      512.93      5.56 o 
   5   5   1       35.92       39.84      1.89 o 
   6   5   1       17.25       19.72      0.82 o 
   7   5   1      354.65      357.88      5.22 o 
   8   5   1       46.54       36.10      1.24 o 
   9   5   1      107.29      100.58      2.60 o 
  10   5   1      104.20      112.43      2.53 o 
  11   5   1       29.31       33.10      1.42 o 
  12   5   1       81.03       96.10      3.47 o 
  -7   6   1        0.83        0.86      0.54 o 
  -6   6   1        0.17        0.21      0.38 o 
  -5   6   1        5.84        6.54      0.67 o 
  -4   6   1        3.22        3.18      0.33 o 
  -3   6   1       18.83       17.85      0.61 o 
  -2   6   1        6.40        5.97      0.31 o 
  -1   6   1      146.84      141.43      1.30 o 
   0   6   1       34.94       37.70      0.59 o 
   1   6   1       11.64       12.83      0.39 o 
   2   6   1       15.87       13.30      0.35 o 
   3   6   1        3.82        3.56      0.26 o 
   4   6   1       60.65       71.71      1.13 o 
   5   6   1      192.56      185.12      2.53 o 
   6   6   1       32.69       21.01      1.01 o 
   7   6   1      487.58      485.40      7.93 o 
   8   6   1       51.24       47.27      1.57 o 
   9   6   1        0.92        1.16      0.31 o 
  10   6   1       17.72       18.77      0.81 o 
  11   6   1       16.09       18.82      0.78 o 
  12   6   1        7.08        7.86      0.60 o 
  -6   7   1       12.00       13.85      1.17 o 
  -5   7   1        5.02        4.61      0.44 o 
  -4   7   1       61.49       61.82      1.32 o 
  -3   7   1       12.11       12.22      0.57 o 
  -2   7   1        6.96        6.69      0.36 o 
  -1   7   1       41.48       40.87      0.81 o 
   0   7   1      107.92      107.73      1.58 o 
   1   7   1        2.53        1.23      0.18 o 
   2   7   1        2.92        2.37      0.25 o 
   3   7   1       11.80        7.63      0.41 o 
   4   7   1      305.76      328.54      3.64 o 
   5   7   1        0.07        0.09      0.20 o 
   6   7   1      273.12      286.59      5.95 o 
   7   7   1       25.97       28.55      1.36 o 
   8   7   1      211.37      183.53      5.05 o 
   9   7   1       33.60       24.67      1.12 o 
  10   7   1        6.23        5.55      0.57 o 
  11   7   1       97.91      108.76      2.28 o 
  12   7   1       36.70       45.51      1.33 o 
  -5   8   1       11.77       12.63      0.79 o 
  -4   8   1        0.37        0.30      0.32 o 
  -3   8   1        5.49        5.54      0.51 o 
  -2   8   1        2.60        2.60      0.39 o 
  -1   8   1       67.57       68.17      1.77 o 
   0   8   1       16.91       15.64      0.60 o 
   1   8   1       29.26       26.97      0.64 o 
   2   8   1        4.23        4.10      0.30 o 
   3   8   1       24.79       23.92      0.81 o 
   4   8   1        0.43        2.82      1.55 o 
   5   8   1       20.88       18.83      0.87 o 
   6   8   1       70.37       59.09      1.61 o 
   7   8   1      373.95      368.65      8.50 o 
   8   8   1        5.01        4.97      0.89 o 
   9   8   1       61.36       64.36      2.27 o 
  10   8   1        0.33        0.33      0.49 o 
  11   8   1       35.08       36.39      1.39 o 
  12   8   1        6.98        8.22      0.79 o 
  -4   9   1        3.45        2.08      0.49 o 
  -3   9   1        6.57        7.70      0.68 o 
  -2   9   1        9.68        9.93      0.96 o 
  -1   9   1        0.02        0.39      0.28 o 
   0   9   1       22.34       23.12      0.70 o 
   1   9   1        0.98        0.72      0.48 o 
   2   9   1      263.02      268.61      3.59 o 
   3   9   1       16.52       17.96      0.78 o 
   4   9   1       57.61       65.37      1.48 o 
   5   9   1       30.62       34.02      1.10 o 
   6   9   1       19.55       21.19      1.20 o 
   7   9   1       64.79       59.32      1.63 o 
   8   9   1      295.29      274.42      5.89 o 
   9   9   1        1.65        0.33      0.47 o 
  10   9   1       11.67       10.18      1.68 o 
  11   9   1      119.32      130.80      3.21 o 
  -2  10   1       12.63        9.49      0.83 o 
  -1  10   1        9.18        9.07      0.54 o 
   0  10   1        0.01        0.36      0.35 o 
   1  10   1        2.35        1.82      0.44 o 
   2  10   1        0.59        0.32      0.28 o 
   3  10   1       26.30       25.75      1.10 o 
   4  10   1       22.51       24.96      1.84 o 
   5  10   1       32.85       33.29      1.12 o 
   6  10   1      136.67      135.47      2.89 o 
   7  10   1      214.11      206.77      3.79 o 
   8  10   1        2.01        1.71      0.47 o 
   9  10   1        4.34        4.90      0.93 o 
  10  10   1       24.95       28.73      3.12 o 
   0  11   1       22.02       22.11      1.07 o 
   1  11   1        4.30        4.51      0.61 o 
   2  11   1      107.13      119.19      3.01 o 
   3  11   1        9.48       10.84      0.98 o 
   4  11   1       46.54       51.85      1.67 o 
   5  11   1       38.84       40.60      1.32 o 
   6  11   1       40.51       37.75      1.27 o 
   7  11   1      275.01      277.89      4.86 o 
   8  11   1       42.81       38.94      1.58 o 
   9  11   1        0.98        0.96      0.49 o 
   3  12   1       24.71       18.99      1.39 o 
   4  12   1       13.62       14.42      1.30 o 
   5  12   1        0.02       -0.61      0.46 o 
   6  12   1       23.77       21.33      1.08 o 
   7  12   1       78.05       80.57      2.40 o 
  -6 -11   2        4.44        3.20      0.60 o 
  -5 -11   2        2.09        1.54      0.57 o 
  -4 -11   2        9.08        6.25      0.91 o 
  -3 -11   2        0.65        0.70      0.57 o 
  -9 -10   2        0.27       -0.05      0.46 o 
  -8 -10   2        7.13        8.46      1.16 o 
  -7 -10   2       37.94       37.12      1.58 o 
  -6 -10   2        7.99        8.04      1.48 o 
  -5 -10   2       58.01       61.51      2.43 o 
  -4 -10   2       41.33       38.75      1.46 o 
  -3 -10   2       12.52       10.71      1.02 o 
  -2 -10   2        0.36        0.20      0.51 o 
  -1 -10   2       17.45       19.82      1.45 o 
   0 -10   2        0.18        0.04      0.39 o 
 -10  -9   2       26.93       25.06      2.31 o 
  -9  -9   2       37.04       38.76      1.46 o 
  -8  -9   2       37.27       37.00      3.01 o 
  -7  -9   2        3.49        3.55      0.71 o 
  -6  -9   2       28.30       25.80      2.09 o 
  -5  -9   2        1.25        0.46      0.34 o 
  -4  -9   2        9.88       10.32      0.78 o 
  -3  -9   2        1.85        1.17      0.42 o 
  -2  -9   2        2.03        1.73      0.36 o 
  -1  -9   2        5.14        5.80      1.16 o 
   0  -9   2       38.27       38.43      1.32 o 
   1  -9   2        5.44        6.68      0.53 o 
   2  -9   2      155.72      160.50      3.78 o 
 -11  -8   2       57.79       62.87      2.50 o 
 -10  -8   2       23.38       22.03      1.52 o 
  -9  -8   2       24.89       23.39      1.64 o 
  -8  -8   2       78.68       79.48      2.19 o 
  -7  -8   2      182.01      184.18      4.50 o 
  -6  -8   2       14.69       14.23      0.88 o 
  -5  -8   2       14.36       14.21      0.63 o 
  -4  -8   2      178.65      177.78      2.76 o 
  -3  -8   2       17.94       17.78      0.81 o 
  -2  -8   2       49.43       47.44      1.05 o 
  -1  -8   2       11.81       11.64      0.57 o 
   0  -8   2      421.74      419.16      5.70 o 
   1  -8   2      629.40      627.37      6.40 o 
   2  -8   2      165.45      168.22      2.51 o 
   3  -8   2        5.69        6.23      0.69 o 
   4  -8   2        4.06        4.36      0.88 o 
 -11  -7   2        0.23       -0.11      0.74 o 
 -10  -7   2      104.47      117.66      3.32 o 
  -9  -7   2       39.92       37.08      1.75 o 
  -8  -7   2        4.82        4.70      0.78 o 
  -7  -7   2        0.80        1.00      0.33 o 
  -6  -7   2       28.75       26.74      1.03 o 
  -5  -7   2       18.63       16.20      0.84 o 
  -4  -7   2      167.55      163.94      2.18 o 
  -3  -7   2        9.31        9.26      0.56 o 
  -2  -7   2       97.78       97.58      1.36 o 
  -1  -7   2       71.48       72.84      1.06 o 
   0  -7   2      175.67      178.55      1.91 o 
   1  -7   2       19.84       19.83      0.66 o 
   2  -7   2      222.66      223.09      2.86 o 
   3  -7   2        0.13        0.46      0.30 o 
   4  -7   2        0.02        0.27      0.32 o 
   5  -7   2       15.09       15.59      0.92 o 
 -12  -6   2        0.50        0.71      0.43 o 
 -11  -6   2       30.31       31.97      1.88 o 
 -10  -6   2       12.67       12.34      0.99 o 
  -9  -6   2        0.74        0.71      0.43 o 
  -8  -6   2      185.16      178.07      5.75 o 
  -7  -6   2      747.03      739.06     11.70 o 
  -6  -6   2       15.31       17.09      0.74 o 
  -5  -6   2       16.14       17.49      0.76 o 
  -4  -6   2        5.64        5.61      0.39 o 
  -3  -6   2       14.88       17.60      0.57 o 
  -2  -6   2      194.94      188.32      1.92 o 
  -1  -6   2       64.87       69.18      0.90 o 
   0  -6   2      870.91      952.79      6.81 o 
   1  -6   2     1009.38     1060.85      7.15 o 
   2  -6   2       11.80       12.29      0.44 o 
   3  -6   2        1.39        0.73      0.26 o 
   4  -6   2        8.36        7.28      0.57 o 
   5  -6   2       33.55       32.73      0.96 o 
   6  -6   2        3.10        1.72      0.56 o 
 -12  -5   2       21.79       23.70      1.19 o 
 -11  -5   2       26.44       28.16      2.73 o 
 -10  -5   2       36.32       42.55      1.61 o 
  -9  -5   2        6.44        7.72      0.70 o 
  -8  -5   2       16.28       16.26      2.61 o 
  -7  -5   2       64.66       67.61      2.00 o 
  -6  -5   2       37.55       34.90      1.21 o 
  -5  -5   2       89.47       97.94      1.41 o 
  -4  -5   2      427.30      454.06      4.01 o 
  -3  -5   2       32.27       36.53      0.72 o 
  -2  -5   2       87.35       81.14      1.13 o 
  -1  -5   2       47.17       54.16      0.76 o 
   0  -5   2      258.35      245.40      2.14 o 
   1  -5   2       15.14       13.13      0.41 o 
   2  -5   2       59.07       62.25      0.90 o 
   3  -5   2       13.93       12.53      0.51 o 
   4  -5   2       36.71       34.00      0.85 o 
   5  -5   2        7.56        6.42      0.51 o 
   6  -5   2       10.42       11.50      1.45 o 
   7  -5   2        1.93        1.11      0.49 o 
 -12  -4   2       34.93       38.09      1.48 o 
 -11  -4   2       14.52       15.66      0.78 o 
 -10  -4   2        3.82        5.37      0.53 o 
  -9  -4   2        1.34        0.07      0.29 o 
  -8  -4   2      393.89      387.73      5.64 o 
  -7  -4   2      415.67      436.99      6.18 o 
  -6  -4   2      107.12      102.64      2.09 o 
  -5  -4   2        0.05       -0.02      0.19 o 
  -4  -4   2       17.71       11.74      0.31 o 
  -3  -4   2      297.07      297.56      2.88 o 
  -2  -4   2        4.01        6.58      0.24 o 
  -1  -4   2      244.42      267.58      2.16 o 
   0  -4   2     1845.81     2101.92     12.91 o 
   1  -4   2        9.95       15.49      0.36 o 
   2  -4   2        7.70        5.65      0.57 o 
   3  -4   2       47.44       42.81      0.71 o 
   4  -4   2      185.97      178.97      2.01 o 
   5  -4   2       34.36       41.92      1.58 o 
   6  -4   2       74.21       83.62      2.46 o 
   7  -4   2       24.32       24.12      1.14 o 
   8  -4   2        0.02       -0.05      0.42 o 
 -12  -3   2        9.14       10.07      0.81 o 
 -10  -3   2       14.68       16.54      1.35 o 
  -9  -3   2        1.59        1.83      0.56 o 
  -8  -3   2        1.61        3.78      0.33 o 
  -7  -3   2      616.19      646.17      8.35 o 
  -6  -3   2       47.33       38.47      0.87 o 
  -5  -3   2      126.55      140.07      1.92 o 
  -4  -3   2      526.88      560.07      7.64 o 
  -3  -3   2      282.40      289.38      3.07 o 
  -2  -3   2       68.93       68.23      0.94 o 
  -1  -3   2        8.55        9.05      0.27 o 
   0  -3   2       31.35       39.28      0.51 o 
   1  -3   2      375.93      380.13      2.73 o 
   2  -3   2        0.74       -0.23      0.11 o 
   3  -3   2        8.87       10.94      0.34 o 
   4  -3   2       81.31       83.56      1.07 o 
   5  -3   2       20.34       16.67      0.60 o 
   6  -3   2       16.63       14.34      0.77 o 
   7  -3   2        0.02        0.28      0.32 o 
   8  -3   2       49.18       46.36      2.12 o 
   9  -3   2       31.94       36.47      2.03 o 
 -12  -2   2       41.55       50.16      1.84 o 
 -11  -2   2       19.12       18.40      1.01 o 
 -10  -2   2       28.57       24.05      0.97 o 
  -9  -2   2       47.05       59.94      3.15 o 
  -8  -2   2       86.72       94.74      1.94 o 
  -7  -2   2      331.68      362.26      4.31 o 
  -6  -2   2        4.74        3.33      0.51 o 
  -5  -2   2      126.46      138.55      1.76 o 
  -4  -2   2       21.84       11.44      0.46 o 
  -3  -2   2        0.73       -0.01      0.19 o 
  -2  -2   2       73.58       73.08      1.20 o 
  -1  -2   2        6.43        1.28      0.40 o 
   0  -2   2     1501.61     1637.39      9.46 o 
   1  -2   2      559.10      617.17      4.50 o 
   2  -2   2      330.28      342.71      3.09 o 
   3  -2   2       20.15       19.80      0.45 o 
   4  -2   2      514.22      564.11      4.18 o 
   5  -2   2      212.97      235.91      2.34 o 
   6  -2   2        0.19       -0.13      0.29 o 
   7  -2   2       11.18        9.61      2.16 o 
   8  -2   2        0.04        0.10      0.44 o 
   9  -2   2       23.68       26.63      1.83 o 
  10  -2   2        3.11        3.90      0.89 o 
 -12  -1   2       50.79       56.47      2.23 o 
 -11  -1   2        3.47        5.92      0.72 o 
 -10  -1   2        0.55        0.48      0.36 o 
  -9  -1   2       11.67        7.70      0.62 o 
  -8  -1   2      202.38      212.68      2.76 o 
  -7  -1   2      765.58      747.08      7.68 o 
  -6  -1   2      275.80      270.62      3.23 o 
  -5  -1   2       59.66       66.18      1.20 o 
  -4  -1   2       80.93       87.43      1.42 o 
  -3  -1   2        0.29       -0.08      0.41 o 
  -2  -1   2      314.51      283.99      3.59 o 
  -1  -1   2     2082.91     2106.09     18.46 o 
   0  -1   2      515.68      513.97      5.44 o 
   1  -1   2      848.91      959.51      7.88 o 
   2  -1   2       43.77       46.50      0.77 o 
   3  -1   2       95.22      103.01      1.17 o 
   4  -1   2      396.38      425.98      4.43 o 
   5  -1   2       80.73       83.35      1.38 o 
   6  -1   2      198.80      200.08      2.62 o 
   7  -1   2       41.83       40.31      1.57 o 
   8  -1   2      116.80      115.10      3.04 o 
   9  -1   2       82.78       83.68      2.63 o 
  10  -1   2        4.66        5.50      1.01 o 
 -11   0   2       16.97       13.70      1.16 o 
 -10   0   2        9.82        7.22      0.82 o 
  -9   0   2      148.42      155.68      3.97 o 
  -8   0   2       25.97       21.87      1.09 o 
  -7   0   2       16.78       20.38      0.59 o 
  -6   0   2       22.65       24.28      0.54 o 
  -5   0   2        0.48        0.95      0.13 o 
  -4   0   2        1.63       -0.06      0.13 o 
  -3   0   2      195.02      206.25      2.07 o 
  -2   0   2     3031.40     2936.79     26.47 o 
  -1   0   2      470.18      490.84      4.47 o 
   0   0   2        8.28       -0.46      0.23 o 
   1   0   2     1299.56     1394.84     12.27 o 
   2   0   2      215.47      213.16      2.38 o 
   3   0   2      234.49      269.01      2.99 o 
   4   0   2       34.54       42.24      0.82 o 
   5   0   2      205.70      209.90      2.76 o 
   6   0   2       85.75       92.94      2.38 o 
   7   0   2      324.56      318.88      5.30 o 
   8   0   2        1.44        0.88      0.41 o 
   9   0   2        6.84        4.75      0.77 o 
  10   0   2        1.47        1.39      0.58 o 
  11   0   2        0.64        1.22      0.68 o 
 -11   1   2       26.57       27.11      1.77 o 
 -10   1   2       22.85       26.16      1.65 o 
  -9   1   2        6.65        3.70      0.71 o 
  -8   1   2      175.80      159.56      4.20 o 
  -7   1   2     1045.99     1028.52     15.04 o 
  -6   1   2        1.63        0.80      0.16 o 
  -5   1   2       17.25       14.31      0.40 o 
  -4   1   2      168.94      238.15      2.32 o 
  -3   1   2      209.99      248.93      2.61 o 
  -2   1   2        0.16       -0.28      0.14 o 
  -1   1   2     3099.62     3075.71     24.01 o 
   0   1   2      255.67      263.09      2.75 o 
   1   1   2     1273.63     1262.87     10.16 o 
   2   1   2      419.63      380.51      3.75 o 
   3   1   2       71.02       52.90      0.89 o 
   4   1   2      466.26      503.90      5.26 o 
   5   1   2      482.27      496.64      4.66 o 
   6   1   2        6.10        5.98      0.34 o 
   7   1   2      225.81      235.56      3.48 o 
   8   1   2        9.70       11.30      0.88 o 
   9   1   2       77.39       69.93      2.00 o 
  10   1   2       56.53       62.52      2.01 o 
  11   1   2        0.00       -0.06      0.42 o 
 -10   2   2        0.45       -0.03      0.54 o 
  -9   2   2      242.59      243.86      6.46 o 
  -8   2   2       52.09       47.36      2.17 o 
  -7   2   2       60.21       59.72      1.92 o 
  -6   2   2        0.79        0.88      0.34 o 
  -5   2   2       49.54       57.13      1.02 o 
  -4   2   2       77.65       83.60      0.91 o 
  -3   2   2        0.58       -0.67      0.33 o 
  -2   2   2      386.47      399.18      4.14 o 
  -1   2   2       22.47       23.26      0.32 o 
   0   2   2      247.47      233.59      2.51 o 
   1   2   2      493.23      494.29      5.09 o 
   2   2   2      584.17      561.82      5.52 o 
   3   2   2       44.44       40.18      0.80 o 
   4   2   2       27.14       20.49      0.56 o 
   5   2   2       72.93       72.14      1.20 o 
   6   2   2      163.26      154.19      2.09 o 
   7   2   2      220.14      207.33      2.84 o 
   8   2   2      261.49      267.96      3.20 o 
   9   2   2       11.28       11.68      0.72 o 
  10   2   2       24.87       24.19      2.20 o 
  11   2   2       16.51       17.42      1.03 o 
  12   2   2        6.88        6.07      0.84 o 
 -10   3   2       28.84       29.16      2.17 o 
  -9   3   2        5.81        4.83      1.05 o 
  -8   3   2      196.36      197.48      5.72 o 
  -7   3   2       84.77       79.11      3.05 o 
  -6   3   2        4.20        4.63      0.61 o 
  -5   3   2      102.24      103.54      1.75 o 
  -4   3   2      352.35      413.16      3.42 o 
  -3   3   2        0.41       -0.25      0.12 o 
  -2   3   2       49.37       44.57      0.82 o 
  -1   3   2       32.37       23.40      0.33 o 
   0   3   2      103.40      103.67      1.09 o 
   1   3   2      919.05      879.61      7.87 o 
   2   3   2      879.71      852.51      8.36 o 
   3   3   2      225.76      228.54      3.46 o 
   4   3   2      638.14      707.66      8.94 o 
   5   3   2       62.82       68.64      1.32 o 
   6   3   2       84.77       68.32      1.34 o 
   7   3   2      244.15      258.69      3.38 o 
   8   3   2      263.66      222.70      3.15 o 
   9   3   2       95.80       84.75      1.96 o 
  10   3   2      100.65      112.77      2.41 o 
  11   3   2       79.00       90.13      1.99 o 
  12   3   2       65.49       76.67      2.39 o 
  -9   4   2       62.43       57.97      3.12 o 
  -8   4   2       37.73       33.25      2.22 o 
  -7   4   2       80.08       75.90      3.23 o 
  -6   4   2        1.10        0.21      0.36 o 
  -5   4   2       31.29       30.62      0.69 o 
  -4   4   2       17.06       19.86      0.51 o 
  -3   4   2       15.47        9.72      0.28 o 
  -2   4   2       37.04       40.81      0.51 o 
  -1   4   2      184.17      197.46      1.51 o 
   0   4   2      101.79      106.00      0.95 o 
   1   4   2      119.02      129.80      1.38 o 
   2   4   2        1.10       -0.22      0.16 o 
   3   4   2       24.75       29.27      0.87 o 
   4   4   2      656.70      701.67      8.20 o 
   5   4   2      190.80      180.30      2.32 o 
   6   4   2       79.31       80.66      1.89 o 
   7   4   2      528.53      497.82      6.26 o 
   8   4   2      207.28      186.82      4.78 o 
   9   4   2       11.71        9.10      0.75 o 
  10   4   2      125.79      121.92      2.59 o 
  11   4   2        5.85        7.55      0.82 o 
  12   4   2       29.86       24.89      3.04 o 
  -9   5   2        0.01        0.56      0.52 o 
  -8   5   2      133.56      137.51      3.32 o 
  -7   5   2        6.14        5.45      0.71 o 
  -6   5   2        5.88        5.89      0.68 o 
  -5   5   2       45.97       45.47      0.89 o 
  -4   5   2      280.08      281.27      2.90 o 
  -3   5   2       20.87       22.62      0.59 o 
  -2   5   2      249.30      242.13      2.02 o 
  -1   5   2        0.62       -0.18      0.09 o 
   0   5   2       38.71       44.20      0.57 o 
   1   5   2      525.38      569.66      4.63 o 
   2   5   2      878.86      940.15      7.06 o 
   3   5   2      485.97      506.17      4.45 o 
   4   5   2      910.83      930.92      9.95 o 
   5   5   2       77.92       56.60      1.21 o 
   6   5   2      339.79      332.41      5.76 o 
   7   5   2       83.50       70.95      1.93 o 
   8   5   2      644.02      561.98      9.10 o 
   9   5   2       59.66       42.37      0.96 o 
  10   5   2        1.50        1.32      0.47 o 
  11   5   2       97.97      105.57      2.55 o 
  12   5   2        8.38        7.92      1.07 o 
  -8   6   2       18.36       18.40      1.29 o 
  -7   6   2       66.79       68.08      2.26 o 
  -6   6   2       37.43       35.62      1.55 o 
  -5   6   2       47.76       44.05      1.00 o 
  -4   6   2       22.16       18.51      0.61 o 
  -3   6   2      174.53      174.66      2.13 o 
  -2   6   2       67.31       75.36      1.04 o 
  -1   6   2       39.37       46.54      0.61 o 
   0   6   2        4.03        3.40      0.21 o 
   1   6   2        0.17       -0.09      0.10 o 
   2   6   2        4.33        0.44      0.17 o 
   3   6   2        4.25        6.56      0.31 o 
   4   6   2      577.97      602.49      6.11 o 
   5   6   2       15.47       16.16      0.61 o 
   6   6   2       47.00       51.07      1.47 o 
   7   6   2      471.53      451.08      6.24 o 
   8   6   2      183.85      162.63      3.69 o 
   9   6   2        6.69        7.71      0.55 o 
  10   6   2       18.79       16.03      0.74 o 
  11   6   2        0.96        1.24      0.39 o 
  12   6   2        1.11        0.98      0.35 o 
  -7   7   2        4.20        3.64      0.78 o 
  -6   7   2       56.77       57.43      2.92 o 
  -5   7   2        4.19        3.73      0.40 o 
  -4   7   2       37.75       38.81      1.01 o 
  -3   7   2       17.33       16.30      0.62 o 
  -2   7   2       38.04       36.85      0.73 o 
  -1   7   2       70.58       69.70      1.14 o 
   0   7   2      340.82      353.80      2.88 o 
   1   7   2       48.33       50.47      0.81 o 
   2   7   2      513.59      523.82      4.04 o 
   3   7   2        6.41        3.20      0.62 o 
   4   7   2       48.15       48.84      0.98 o 
   5   7   2       24.41       21.36      1.28 o 
   6   7   2        6.03        4.56      0.66 o 
   7   7   2      274.70      244.06      4.84 o 
   8   7   2      731.76      670.63      8.96 o 
   9   7   2       12.64        8.20      0.64 o 
  10   7   2       15.43       13.49      1.21 o 
  11   7   2       38.39       39.65      1.21 o 
  12   7   2       45.77       55.64      1.48 o 
  -6   8   2       58.61       57.37      2.29 o 
  -5   8   2       21.11       18.60      0.87 o 
  -4   8   2       30.85       27.80      0.93 o 
  -3   8   2      134.42      137.58      2.17 o 
  -2   8   2       50.09       50.28      1.13 o 
  -1   8   2        0.09        0.16      0.21 o 
   0   8   2        1.26        1.40      0.25 o 
   1   8   2        0.99        1.32      0.19 o 
   2   8   2       13.77       11.45      0.42 o 
   3   8   2      149.88      157.29      2.71 o 
   4   8   2      240.61      227.45      2.84 o 
   5   8   2       17.86       19.93      0.86 o 
   6   8   2       49.22       54.96      1.68 o 
   7   8   2       66.15       60.80      2.15 o 
   8   8   2       17.16       14.28      1.73 o 
   9   8   2       29.10       25.46      2.45 o 
  10   8   2       16.30       15.05      0.92 o 
  11   8   2        1.65        0.58      0.41 o 
  12   8   2       27.02       28.79      1.18 o 
  -4   9   2       63.11       65.56      2.52 o 
  -3   9   2        0.05        0.50      0.50 o 
  -2   9   2        2.94        2.65      0.50 o 
  -1   9   2        0.08        0.35      0.24 o 
   0   9   2        3.43        4.53      0.42 o 
   1   9   2       39.64       38.85      0.98 o 
   2   9   2       71.86       72.01      2.19 o 
   3   9   2       32.06       31.27      1.23 o 
   4   9   2       58.05       54.37      1.52 o 
   5   9   2       18.38       14.39      0.76 o 
   6   9   2      112.57      115.19      2.41 o 
   7   9   2      153.81      145.48      2.78 o 
   8   9   2       82.79       75.28      2.21 o 
   9   9   2       54.31       58.34      1.96 o 
  10   9   2        1.26        0.85      0.45 o 
  11   9   2       17.07       15.77      1.04 o 
  -3  10   2       30.66       26.66      1.23 o 
  -2  10   2        0.22        0.13      0.43 o 
  -1  10   2        3.89        4.09      0.45 o 
   0  10   2        6.71        7.39      0.65 o 
   1  10   2        3.23        2.00      0.56 o 
   2  10   2       13.90       12.37      0.64 o 
   3  10   2       79.81       77.18      1.90 o 
   4  10   2       48.36       44.02      1.52 o 
   5  10   2        1.50        0.88      0.35 o 
   6  10   2       30.73       30.07      1.34 o 
   7  10   2        0.56        0.21      0.37 o 
   8  10   2        0.53        0.45      0.35 o 
   9  10   2       34.71       37.16      2.53 o 
  10  10   2        0.01       -0.35      0.43 o 
  11  10   2       30.19       34.27      2.60 o 
  -1  11   2        2.36        3.83      0.79 o 
   0  11   2        1.68        0.74      0.54 o 
   1  11   2        5.02        3.67      0.56 o 
   2  11   2       20.98       22.79      0.94 o 
   3  11   2       14.37       12.90      1.02 o 
   4  11   2        1.41        2.60      0.54 o 
   5  11   2       61.47       64.37      1.65 o 
   6  11   2       21.20       21.34      0.97 o 
   7  11   2        0.37        0.36      0.43 o 
   8  11   2        5.39        5.19      0.65 o 
   9  11   2        3.00        3.34      0.57 o 
  10  11   2        0.20        0.45      0.50 o 
   2  12   2       13.49       11.91      1.43 o 
   3  12   2       10.74       11.74      1.07 o 
   4  12   2        2.24        1.75      0.65 o 
   5  12   2        0.06       -0.15      0.44 o 
   6  12   2        6.79        6.70      0.70 o 
   7  12   2       22.58       21.90      1.17 o 
   8  12   2        0.18        0.39      0.43 o 
  -8 -10   3       18.67       18.70      1.40 o 
  -7 -10   3      118.33      123.11      3.03 o 
  -6 -10   3      103.42      104.55      2.30 o 
  -5 -10   3       12.70       12.62      0.87 o 
  -4 -10   3       25.16       24.06      1.25 o 
  -3 -10   3        4.95        4.35      0.69 o 
  -2 -10   3        6.92        7.20      1.23 o 
  -1 -10   3        0.57        0.44      0.42 o 
  -9  -9   3        9.42        6.47      0.76 o 
  -8  -9   3        1.65        1.18      0.50 o 
  -7  -9   3        4.02        3.13      0.62 o 
  -6  -9   3        0.79        1.37      0.52 o 
  -5  -9   3        5.95        6.07      0.62 o 
  -4  -9   3       89.99       87.91      1.95 o 
  -3  -9   3        7.46        6.22      0.70 o 
  -2  -9   3        1.96        1.96      0.37 o 
  -1  -9   3        0.01       -0.28      0.65 o 
   0  -9   3        0.99        0.66      0.42 o 
   1  -9   3        3.29        5.13      0.78 o 
 -10  -8   3       38.45       42.77      2.15 o 
  -9  -8   3        1.80        2.11      0.68 o 
  -8  -8   3       11.02        9.85      0.81 o 
  -7  -8   3      277.96      278.72      5.23 o 
  -6  -8   3       80.51       74.34      1.99 o 
  -5  -8   3       19.77       21.45      0.79 o 
  -4  -8   3        1.87        1.77      0.40 o 
  -3  -8   3       35.46       35.11      1.13 o 
  -2  -8   3       20.57       22.24      0.79 o 
  -1  -8   3       12.65       13.91      0.80 o 
   0  -8   3      330.31      335.18      4.20 o 
   1  -8   3      318.62      323.36      5.01 o 
   2  -8   3        7.72        8.73      0.71 o 
   3  -8   3        0.17        0.04      0.37 o 
 -11  -7   3       52.26       51.98      2.66 o 
 -10  -7   3       17.92       18.55      1.38 o 
  -9  -7   3        1.45        0.43      0.84 o 
  -8  -7   3        4.51        5.77      1.66 o 
  -7  -7   3       56.82       65.64      1.90 o 
  -6  -7   3       94.18       89.89      2.07 o 
  -5  -7   3       46.05       46.60      1.44 o 
  -4  -7   3        3.06        3.42      0.37 o 
  -3  -7   3       16.81       13.72      0.70 o 
  -2  -7   3       17.76       16.97      0.59 o 
  -1  -7   3       20.92       22.56      0.67 o 
   0  -7   3        1.73        1.76      0.29 o 
   1  -7   3        6.08        7.12      0.47 o 
   2  -7   3       10.71       11.01      0.78 o 
   3  -7   3        1.81        1.97      0.39 o 
   4  -7   3       10.46        7.85      0.57 o 
   5  -7   3        0.08        0.04      0.39 o 
 -11  -6   3       22.08       21.67      1.87 o 
 -10  -6   3       98.97       97.58      3.93 o 
  -9  -6   3        1.60        0.59      0.44 o 
  -8  -6   3        0.12       -0.30      0.35 o 
  -7  -6   3      101.11      100.79      2.86 o 
  -6  -6   3       86.96       82.01      1.80 o 
  -5  -6   3        0.01       -0.18      0.23 o 
  -4  -6   3       15.05       16.79      0.68 o 
  -3  -6   3      146.30      155.79      2.07 o 
  -2  -6   3      123.17      127.08      1.49 o 
  -1  -6   3       10.04        7.06      0.39 o 
   0  -6   3      240.04      251.44      2.61 o 
   1  -6   3        8.75        8.09      0.66 o 
   2  -6   3       15.26       17.36      0.51 o 
   3  -6   3        0.84        1.23      0.41 o 
   4  -6   3        9.02        8.95      0.60 o 
   5  -6   3      117.12      121.19      2.04 o 
   6  -6   3      122.37      131.16      4.48 o 
 -12  -5   3        0.82        2.42      0.67 o 
 -11  -5   3      206.33      218.39      4.62 o 
 -10  -5   3        1.25        0.20      0.42 o 
  -9  -5   3        8.71       10.10      0.87 o 
  -8  -5   3        2.21        0.76      0.40 o 
  -7  -5   3      822.34      836.08     12.89 o 
  -6  -5   3      319.16      302.72      5.64 o 
  -5  -5   3       15.74       13.77      0.70 o 
  -4  -5   3       11.07       10.18      0.47 o 
  -3  -5   3       82.88       91.62      1.51 o 
  -2  -5   3       66.84       54.49      0.75 o 
  -1  -5   3      115.39      110.40      1.21 o 
   0  -5   3       30.52       27.77      0.59 o 
   1  -5   3      110.07      103.68      1.26 o 
   2  -5   3        1.81        3.10      0.23 o 
   3  -5   3        0.09        0.42      0.21 o 
   4  -5   3       12.42       14.25      0.65 o 
   5  -5   3       25.63       26.42      0.84 o 
   6  -5   3       41.04       39.80      2.13 o 
   7  -5   3        4.93        5.61      0.79 o 
 -12  -4   3        8.27        6.90      0.81 o 
 -11  -4   3        0.05        0.47      0.38 o 
 -10  -4   3      116.25      110.13      2.73 o 
  -9  -4   3       29.65       32.47      1.32 o 
  -8  -4   3       14.73       12.77      1.14 o 
  -7  -4   3        0.35        0.71      0.31 o 
  -6  -4   3        2.91        4.13      0.48 o 
  -5  -4   3       42.20       40.32      1.13 o 
  -4  -4   3        2.04        0.94      0.19 o 
  -3  -4   3        7.68        6.73      0.32 o 
  -2  -4   3      184.94      184.65      1.67 o 
  -1  -4   3       67.30       55.27      0.69 o 
   0  -4   3       86.45       89.13      1.06 o 
   1  -4   3      416.46      432.26      3.13 o 
   2  -4   3       12.79       10.54      0.35 o 
   3  -4   3       61.99       55.66      1.04 o 
   4  -4   3       72.02       82.56      1.26 o 
   5  -4   3       29.26       28.71      0.82 o 
   6  -4   3       49.30       52.19      2.05 o 
   7  -4   3        8.75        8.93      0.82 o 
   8  -4   3       47.39       51.36      1.81 o 
 -12  -3   3       56.21       60.97      2.19 o 
 -11  -3   3       21.68       21.88      1.21 o 
 -10  -3   3        4.24        3.73      0.52 o 
  -9  -3   3        9.64        5.22      0.55 o 
  -8  -3   3      110.60      120.24      2.36 o 
  -7  -3   3      885.61      847.63     11.84 o 
  -6  -3   3      432.77      419.37      5.89 o 
  -5  -3   3        6.92        3.70      0.54 o 
  -4  -3   3      410.71      460.54      5.69 o 
  -3  -3   3      120.33      157.14      1.73 o 
  -2  -3   3       47.77       50.07      0.62 o 
  -1  -3   3       23.16       22.86      0.42 o 
   0  -3   3       32.94       37.59      0.53 o 
   1  -3   3       11.83        6.50      0.26 o 
   2  -3   3       10.20       11.86      0.39 o 
   3  -3   3        6.25        9.04      0.36 o 
   4  -3   3       85.82       88.61      1.19 o 
   5  -3   3       60.79       66.98      1.27 o 
   6  -3   3       43.26       47.53      1.44 o 
   7  -3   3       57.64       54.45      1.62 o 
   8  -3   3        7.96        6.98      0.93 o 
   9  -3   3       67.24       73.40      2.32 o 
 -12  -2   3       78.51       83.26      2.72 o 
 -11  -2   3       29.90       32.84      1.49 o 
 -10  -2   3       19.99       16.60      0.99 o 
  -9  -2   3       46.17       38.92      1.26 o 
  -8  -2   3       58.86       51.29      1.16 o 
  -7  -2   3      113.69      115.77      2.32 o 
  -6  -2   3       35.42       37.04      0.82 o 
  -5  -2   3       34.32       35.82      0.81 o 
  -4  -2   3        7.27        8.40      0.39 o 
  -3  -2   3       55.06       53.27      0.96 o 
  -2  -2   3      121.11      123.89      1.39 o 
  -1  -2   3      165.78      180.64      1.59 o 
   0  -2   3      239.96      267.66      1.96 o 
   1  -2   3      179.73      193.54      1.50 o 
   2  -2   3      116.67      119.23      1.16 o 
   3  -2   3       46.70       50.56      0.71 o 
   4  -2   3       58.03       50.08      0.78 o 
   5  -2   3        2.95        2.18      0.30 o 
   6  -2   3      117.71      118.13      2.06 o 
   7  -2   3        0.01       -0.11      0.36 o 
   8  -2   3       45.96       46.11      4.31 o 
   9  -2   3      105.64      114.62      3.52 o 
 -12  -1   3       17.74       18.17      1.34 o 
 -11  -1   3       16.41       16.74      1.19 o 
 -10  -1   3        0.58        0.19      0.38 o 
  -9  -1   3      145.31      138.04      3.51 o 
  -8  -1   3      277.31      283.94      4.79 o 
  -7  -1   3      805.78      750.78      6.81 o 
  -6  -1   3       14.72       13.98      0.44 o 
  -5  -1   3      104.29      106.08      1.50 o 
  -4  -1   3      598.97      738.97      7.46 o 
  -3  -1   3     1414.95     1627.21     13.42 o 
  -2  -1   3       24.83       22.90      0.53 o 
  -1  -1   3        3.32        5.31      0.23 o 
   0  -1   3      600.28      609.83      3.90 o 
   1  -1   3      536.51      564.52      3.95 o 
   2  -1   3       91.94       94.23      1.14 o 
   3  -1   3      641.85      614.45      4.80 o 
   4  -1   3      326.90      327.39      2.58 o 
   5  -1   3      170.35      192.99      2.19 o 
   6  -1   3      119.26      103.90      2.14 o 
   7  -1   3      147.32      147.77      3.56 o 
   8  -1   3       27.69       23.93      1.41 o 
   9  -1   3      169.27      160.74      4.07 o 
  10  -1   3        7.95       10.75      1.17 o 
 -11   0   3       32.39       40.84      1.99 o 
 -10   0   3        1.09        0.94      0.49 o 
  -9   0   3       13.73       11.33      0.94 o 
  -8   0   3        8.93        6.08      0.65 o 
  -7   0   3      332.56      342.39      5.46 o 
  -6   0   3        6.22       11.02      0.40 o 
  -5   0   3       55.58       66.11      0.90 o 
  -4   0   3      108.92      104.48      1.25 o 
  -3   0   3       70.45       76.99      1.22 o 
  -2   0   3      187.03      189.44      2.01 o 
  -1   0   3      896.35      910.45      8.16 o 
   0   0   3        3.50        4.47      0.29 o 
   1   0   3      110.30      123.67      1.37 o 
   2   0   3      176.49      192.14      1.93 o 
   3   0   3      233.39      223.05      2.17 o 
   4   0   3      291.49      307.92      3.14 o 
   5   0   3      298.47      307.83      3.58 o 
   6   0   3      315.37      303.77      3.98 o 
   7   0   3        4.88        5.72      0.54 o 
   8   0   3      286.61      284.22      5.55 o 
   9   0   3       10.89       10.77      0.99 o 
  10   0   3       16.53       15.94      1.87 o 
  11   0   3        0.89        0.59      0.57 o 
 -11   1   3        0.03        0.10      0.52 o 
 -10   1   3      125.20      121.27      3.83 o 
  -9   1   3        4.92        4.80      0.76 o 
  -8   1   3      126.69      121.00      3.50 o 
  -7   1   3       48.34       42.70      1.72 o 
  -6   1   3        7.38        5.72      0.43 o 
  -5   1   3       88.72       84.43      1.10 o 
  -4   1   3      113.01      159.01      1.51 o 
  -3   1   3     1432.20     1608.04     12.18 o 
  -2   1   3      128.38      124.73      1.21 o 
  -1   1   3     2985.76     2868.91     23.78 o 
   0   1   3        2.33        4.74      0.23 o 
   1   1   3     1521.06     1555.91     12.49 o 
   2   1   3      773.44      735.77      6.16 o 
   3   1   3      440.57      473.22      4.47 o 
   4   1   3      186.09      207.92      2.28 o 
   5   1   3       72.28       82.85      1.37 o 
   6   1   3      133.85      122.86      2.02 o 
   7   1   3      252.51      261.79      3.59 o 
   8   1   3      462.22      436.40      5.50 o 
   9   1   3      343.41      318.55      5.98 o 
  10   1   3        0.22        0.96      0.53 o 
  11   1   3       60.50       66.09      3.00 o 
 -10   2   3        3.59        1.89      0.70 o 
  -9   2   3        0.97        0.76      0.57 o 
  -8   2   3        5.00        2.48      0.67 o 
  -7   2   3      174.05      176.86      4.76 o 
  -6   2   3        6.06        2.73      0.45 o 
  -5   2   3      114.08      121.75      1.66 o 
  -4   2   3       17.39       21.78      0.61 o 
  -3   2   3      203.49      216.71      1.99 o 
  -2   2   3      525.89      565.44      4.75 o 
  -1   2   3      820.48      877.59      6.86 o 
   0   2   3       33.37       32.17      0.53 o 
   1   2   3      146.30      127.41      1.51 o 
   2   2   3      908.71      920.40      8.05 o 
   3   2   3      232.01      227.99      2.73 o 
   4   2   3     1403.14     1488.21     12.72 o 
   5   2   3       21.28       25.85      1.04 o 
   6   2   3        7.72       10.44      0.87 o 
   7   2   3      180.59      170.61      2.32 o 
   8   2   3       71.74       65.38      1.32 o 
   9   2   3       19.12       17.36      0.84 o 
  10   2   3       41.23       44.87      2.63 o 
  11   2   3        3.31        2.18      0.60 o 
 -10   3   3       21.04       21.04      1.83 o 
  -9   3   3        7.35        8.34      1.20 o 
  -8   3   3      150.58      138.14      4.46 o 
  -7   3   3       15.01       13.63      1.26 o 
  -6   3   3       32.86       36.34      1.87 o 
  -5   3   3      642.90      662.51     10.12 o 
  -4   3   3      279.54      305.47      2.61 o 
  -3   3   3       99.45      119.09      1.38 o 
  -2   3   3        1.14       -0.40      0.20 o 
  -1   3   3        4.55        6.43      0.18 o 
   0   3   3      268.99      281.02      2.57 o 
   1   3   3     1292.89     1359.15     10.63 o 
   2   3   3      606.77      579.27      5.87 o 
   3   3   3      794.74      829.04      8.10 o 
   4   3   3      611.47      630.97      6.22 o 
   5   3   3        3.23        7.95      0.43 o 
   6   3   3        6.89        8.82      0.43 o 
   7   3   3        6.05        6.78      0.56 o 
   8   3   3      397.62      347.30      3.73 o 
   9   3   3      419.11      378.03      5.66 o 
  10   3   3       26.74       25.36      0.99 o 
  11   3   3       36.04       39.77      1.54 o 
  12   3   3        0.12        0.42      0.42 o 
  -9   4   3       10.88        8.68      1.36 o 
  -8   4   3        3.98        3.13      0.88 o 
  -7   4   3       25.38       24.18      1.75 o 
  -6   4   3       35.59       38.04      2.95 o 
  -5   4   3       89.29       86.98      1.27 o 
  -4   4   3      168.79      174.69      1.93 o 
  -3   4   3      142.70      170.72      1.74 o 
  -2   4   3        6.60       11.40      0.28 o 
  -1   4   3      292.48      343.86      2.57 o 
   0   4   3      144.51      138.71      1.12 o 
   1   4   3        1.56        2.39      0.15 o 
   2   4   3      243.43      226.79      2.42 o 
   3   4   3        2.53       11.43      0.47 o 
   4   4   3      992.77     1075.91     10.34 o 
   5   4   3        0.31       -0.30      0.15 o 
   6   4   3       66.82       48.23      0.99 o 
   7   4   3      408.61      391.53      4.04 o 
   8   4   3        4.92        5.93      0.79 o 
   9   4   3        0.65        0.59      0.24 o 
  10   4   3        8.97        8.87      0.54 o 
  11   4   3        8.08        7.88      0.59 o 
  12   4   3        3.61        2.89      0.52 o 
  -9   5   3       23.24       23.57      1.36 o 
  -8   5   3        0.84        0.39      0.50 o 
  -7   5   3       18.51       17.34      1.04 o 
  -6   5   3       70.01       74.52      2.06 o 
  -5   5   3       53.63       51.96      1.03 o 
  -4   5   3        1.16        0.14      0.17 o 
  -3   5   3       46.92       46.71      0.85 o 
  -2   5   3      154.49      154.60      1.39 o 
  -1   5   3        8.06        2.13      0.22 o 
   0   5   3       15.40       12.15      0.30 o 
   1   5   3       22.77       24.83      0.44 o 
   2   5   3       13.52       12.45      0.35 o 
   3   5   3        7.07        8.69      0.35 o 
   4   5   3        4.20        8.63      0.41 o 
   5   5   3      223.84      226.99      2.82 o 
   6   5   3      113.84      109.72      1.75 o 
   7   5   3       45.01       34.18      0.90 o 
   8   5   3      281.68      253.48      3.48 o 
   9   5   3       36.01       30.20      0.87 o 
  10   5   3       64.95       67.02      1.40 o 
  11   5   3        7.31        8.09      1.00 o 
  12   5   3       70.66       71.01      2.39 o 
  -8   6   3        1.26        0.95      0.53 o 
  -7   6   3        1.03        0.63      0.53 o 
  -6   6   3       75.80       72.30      2.23 o 
  -5   6   3       18.87       21.15      0.73 o 
  -4   6   3      143.72      144.78      1.86 o 
  -3   6   3       71.45       78.46      1.27 o 
  -2   6   3       32.06       26.26      0.56 o 
  -1   6   3       32.29       28.74      0.50 o 
   0   6   3      130.68      129.84      1.22 o 
   1   6   3       59.32       63.45      0.80 o 
   2   6   3        1.89        2.04      0.16 o 
   3   6   3      166.06      179.87      2.43 o 
   4   6   3       89.49       92.02      1.33 o 
   5   6   3        6.36        5.91      0.49 o 
   6   6   3      301.17      282.91      3.92 o 
   7   6   3       28.65       21.44      0.85 o 
   8   6   3       20.99       28.19      0.96 o 
   9   6   3       36.62       28.43      1.05 o 
  10   6   3        0.74        0.91      0.32 o 
  11   6   3        2.18        2.31      0.40 o 
  12   6   3       66.74       73.37      1.64 o 
  -7   7   3        0.03        0.61      0.56 o 
  -6   7   3       19.93       18.06      1.24 o 
  -5   7   3        6.28        6.02      0.57 o 
  -4   7   3        1.56        1.09      0.30 o 
  -3   7   3       12.69       12.62      0.56 o 
  -2   7   3      439.66      448.51      4.23 o 
  -1   7   3       11.33       12.70      0.62 o 
   0   7   3       78.75       72.52      1.10 o 
   1   7   3       72.12       57.33      0.86 o 
   2   7   3       40.68       44.70      0.75 o 
   3   7   3       85.84      104.36      1.38 o 
   4   7   3        8.76       13.57      0.50 o 
   5   7   3       30.56       24.56      0.76 o 
   6   7   3      504.16      479.06      6.68 o 
   7   7   3        1.08        1.14      0.37 o 
   8   7   3        5.01        5.45      0.93 o 
   9   7   3        3.47        3.19      0.47 o 
  10   7   3        0.15        0.35      0.32 o 
  11   7   3        0.65        1.20      0.37 o 
  12   7   3       40.43       39.65      1.28 o 
  -6   8   3       23.29       20.91      1.44 o 
  -5   8   3        2.26        2.24      0.43 o 
  -4   8   3       71.83       70.08      1.46 o 
  -3   8   3       13.84       12.43      0.70 o 
  -2   8   3       73.52       71.96      1.45 o 
  -1   8   3        0.30        0.57      0.23 o 
   0   8   3      145.93      148.85      2.13 o 
   1   8   3      230.87      245.49      2.57 o 
   2   8   3       66.03       63.97      0.95 o 
   3   8   3       17.97       15.59      0.62 o 
   4   8   3        0.32        0.01      0.19 o 
   5   8   3       17.13       16.39      0.72 o 
   6   8   3       41.48       39.03      1.07 o 
   7   8   3        0.55        1.66      0.43 o 
   8   8   3        0.45        1.62      0.44 o 
   9   8   3       26.78       24.00      1.08 o 
  10   8   3       20.19       22.42      1.13 o 
  11   8   3       30.90       33.18      1.32 o 
  12   8   3      118.23      137.29      3.20 o 
  -5   9   3        7.49        8.52      0.67 o 
  -4   9   3        5.21        4.66      0.58 o 
  -3   9   3       15.01       14.32      0.89 o 
  -2   9   3       58.74       57.92      1.63 o 
  -1   9   3        1.20        0.84      0.28 o 
   0   9   3       32.53       33.25      0.91 o 
   1   9   3       15.91       18.26      0.69 o 
   2   9   3       27.90       26.61      1.12 o 
   3   9   3        3.99        6.52      0.45 o 
   4   9   3        7.00        5.20      0.47 o 
   5   9   3       49.44       43.83      1.80 o 
   6   9   3       70.48       68.05      1.56 o 
   7   9   3        0.30        0.47      0.29 o 
   8   9   3       91.40       85.96      6.66 o 
   9   9   3       58.36       55.34      2.52 o 
  10   9   3        8.98        6.53      0.70 o 
  11   9   3       12.19       11.35      0.92 o 
  -3  10   3        0.13        0.63      0.48 o 
  -2  10   3       57.31       53.21      1.66 o 
  -1  10   3        0.12        0.91      0.36 o 
   0  10   3       90.66       88.66      1.89 o 
   1  10   3      231.33      238.28      3.26 o 
   2  10   3       12.89       11.46      0.62 o 
   3  10   3        5.35        5.73      0.49 o 
   4  10   3       34.31       33.92      1.46 o 
   5  10   3       93.07       90.30      1.69 o 
   6  10   3       21.57       20.03      0.93 o 
   7  10   3        5.28        4.51      0.53 o 
   8  10   3       25.14       22.68      0.99 o 
   9  10   3        3.99        4.45      0.74 o 
  10  10   3       38.32       37.25      1.71 o 
  11  10   3       11.19       11.52      1.31 o 
  -1  11   3       50.33       52.92      2.15 o 
   0  11   3        5.19        4.10      0.60 o 
   1  11   3       11.01        9.54      0.76 o 
   2  11   3        2.95        2.99      0.42 o 
   3  11   3       34.96       34.07      1.51 o 
   4  11   3       34.34       33.29      1.07 o 
   5  11   3        8.03        6.63      0.59 o 
   6  11   3       64.70       60.34      1.45 o 
   7  11   3       19.44       18.16      1.11 o 
   8  11   3       15.75       13.94      0.88 o 
   9  11   3       31.87       34.75      1.30 o 
  10  11   3        3.24        1.98      0.64 o 
   1  12   3       33.35       33.80      1.88 o 
   2  12   3        0.60       -0.04      0.61 o 
   3  12   3       21.39       21.49      1.33 o 
   4  12   3       46.23       42.46      1.78 o 
   5  12   3      104.79      104.54      2.24 o 
   6  12   3       49.87       49.60      1.39 o 
   7  12   3        0.44        0.47      0.44 o 
   8  12   3        6.13        4.63      0.68 o 
  -5 -10   4        6.52        6.00      0.80 o 
  -4 -10   4        0.02       -0.23      0.45 o 
  -8  -9   4        0.78       -0.10      0.46 o 
  -7  -9   4       70.78       70.45      3.14 o 
  -6  -9   4      302.28      309.11      4.61 o 
  -5  -9   4       84.91       89.25      2.05 o 
  -4  -9   4        1.34        1.02      0.70 o 
  -3  -9   4       15.83       13.91      1.21 o 
  -2  -9   4       15.25       14.52      1.04 o 
  -1  -9   4        0.00        0.46      0.42 o 
   0  -9   4        5.18        4.66      0.58 o 
 -10  -8   4        3.61        1.13      0.61 o 
  -9  -8   4        2.63        1.63      0.51 o 
  -8  -8   4        0.38        0.62      0.44 o 
  -7  -8   4        1.14        1.12      0.48 o 
  -6  -8   4        1.81        2.07      1.10 o 
  -5  -8   4        3.63        3.21      0.43 o 
  -4  -8   4        0.62        0.31      0.31 o 
  -3  -8   4        1.15        1.09      0.46 o 
  -2  -8   4       35.84       32.95      1.40 o 
  -1  -8   4        4.25        4.28      0.48 o 
   0  -8   4        9.57        8.22      0.66 o 
   1  -8   4       42.01       43.22      1.28 o 
   2  -8   4       13.66       13.13      0.96 o 
 -10  -7   4        7.49        7.28      1.75 o 
  -9  -7   4       32.62       28.91      1.72 o 
  -8  -7   4        4.87        4.67      0.58 o 
  -7  -7   4      517.69      517.36     10.62 o 
  -6  -7   4      178.27      177.50      3.32 o 
  -5  -7   4      107.19      104.64      2.14 o 
  -4  -7   4        0.19        0.56      0.27 o 
  -3  -7   4      256.72      258.59      3.62 o 
  -2  -7   4       52.66       53.86      1.45 o 
  -1  -7   4       16.88       16.18      0.82 o 
   0  -7   4       18.53       17.47      0.72 o 
   1  -7   4        9.35        6.90      0.52 o 
   2  -7   4        2.07        2.74      0.49 o 
   3  -7   4       20.26       19.10      1.13 o 
   4  -7   4       19.22       21.02      1.95 o 
 -11  -6   4       43.72       46.06      2.32 o 
 -10  -6   4        7.39        8.57      2.31 o 
  -9  -6   4       14.50       13.56      1.25 o 
  -8  -6   4        2.19        1.01      0.54 o 
  -7  -6   4       60.10       60.65      2.54 o 
  -6  -6   4       22.10       22.39      1.50 o 
  -5  -6   4       51.55       50.77      1.48 o 
  -4  -6   4       11.14       10.95      0.83 o 
  -3  -6   4       55.74       56.85      1.15 o 
  -2  -6   4       41.57       45.30      0.87 o 
  -1  -6   4        8.05        8.18      0.43 o 
   0  -6   4       25.25       24.55      0.95 o 
   1  -6   4       94.62      103.51      1.49 o 
   2  -6   4        0.24       -0.17      0.26 o 
   3  -6   4        1.61        1.10      0.29 o 
   4  -6   4       35.28       32.35      0.93 o 
   5  -6   4       38.05       44.64      1.29 o 
 -11  -5   4        2.20        1.44      1.22 o 
 -10  -5   4        1.16        0.91      0.50 o 
  -9  -5   4       46.14       40.52      1.73 o 
  -8  -5   4        8.21        6.33      1.26 o 
  -7  -5   4      343.99      330.43      6.27 o 
  -6  -5   4       94.67       88.93      2.16 o 
  -5  -5   4       12.74       13.51      1.04 o 
  -4  -5   4        1.11        0.49      0.23 o 
  -3  -5   4      271.51      282.86      4.61 o 
  -2  -5   4      346.93      352.67      2.89 o 
  -1  -5   4        6.46        4.72      0.29 o 
   0  -5   4       58.29       60.87      0.90 o 
   1  -5   4        7.46        5.84      0.37 o 
   2  -5   4        0.72        0.16      0.18 o 
   3  -5   4       15.83       13.15      0.67 o 
   4  -5   4        2.66        2.34      0.38 o 
   5  -5   4       75.58       74.43      1.50 o 
   6  -5   4       31.44       30.95      2.00 o 
 -12  -4   4       19.90       21.48      1.49 o 
 -11  -4   4       39.03       40.80      1.99 o 
 -10  -4   4       17.75       19.89      2.28 o 
  -9  -4   4       43.69       40.57      1.61 o 
  -8  -4   4        3.75        2.10      0.53 o 
  -7  -4   4      136.26      132.41      3.17 o 
  -6  -4   4       53.08       55.17      1.61 o 
  -5  -4   4       63.46       65.13      1.14 o 
  -4  -4   4        0.36        0.62      0.20 o 
  -3  -4   4       14.61       16.13      0.55 o 
  -2  -4   4       23.40       22.85      0.49 o 
  -1  -4   4      109.84      113.75      1.16 o 
   0  -4   4       37.25       37.74      0.65 o 
   1  -4   4        8.08        5.84      0.27 o 
   2  -4   4        1.74        0.78      0.16 o 
   3  -4   4       92.19       86.26      1.24 o 
   4  -4   4        8.87       10.21      0.52 o 
   5  -4   4       41.07       41.73      1.67 o 
   6  -4   4        0.27        0.22      0.40 o 
   7  -4   4        1.20        1.71      0.57 o 
 -12  -3   4       44.42       42.34      2.00 o 
 -11  -3   4        2.58        3.06      0.67 o 
 -10  -3   4        2.51        2.96      0.56 o 
  -9  -3   4      167.30      161.51      4.44 o 
  -8  -3   4      133.03      127.55      2.59 o 
  -7  -3   4      110.05       93.08      2.09 o 
  -6  -3   4       62.50       64.59      1.64 o 
  -5  -3   4      312.22      316.49      4.78 o 
  -4  -3   4        3.97        7.77      0.32 o 
  -3  -3   4      235.08      266.96      2.62 o 
  -2  -3   4       95.77       93.20      0.98 o 
  -1  -3   4       42.61       44.79      0.63 o 
   0  -3   4      366.92      362.26      2.74 o 
   1  -3   4       93.94       87.26      1.01 o 
   2  -3   4       48.47       52.97      0.71 o 
   3  -3   4      290.25      259.39      2.48 o 
   4  -3   4        2.20        1.77      0.23 o 
   5  -3   4       59.27       58.23      1.15 o 
   6  -3   4        9.49       10.21      0.55 o 
   7  -3   4       73.16       77.37      2.08 o 
   8  -3   4        6.79        8.49      0.84 o 
 -12  -2   4       22.21       23.48      1.52 o 
 -11  -2   4        0.05        0.04      0.49 o 
 -10  -2   4        0.12        0.00      0.40 o 
  -9  -2   4       27.34       28.67      1.22 o 
  -8  -2   4        1.05        1.80      0.44 o 
  -7  -2   4       84.97       88.20      1.91 o 
  -6  -2   4       38.35       47.45      1.41 o 
  -5  -2   4       36.20       41.76      1.33 o 
  -4  -2   4      134.79      151.31      1.34 o 
  -3  -2   4      190.43      220.80      2.29 o 
  -2  -2   4       22.05       19.50      0.37 o 
  -1  -2   4      214.25      238.89      1.81 o 
   0  -2   4      479.00      497.93      3.39 o 
   1  -2   4       26.14       21.66      0.41 o 
   2  -2   4        0.31       -0.01      0.12 o 
   3  -2   4      203.77      206.96      2.01 o 
   4  -2   4       94.90      109.40      1.29 o 
   5  -2   4       64.48       72.41      1.05 o 
   6  -2   4       26.44       24.50      1.00 o 
   7  -2   4      148.05      154.14      2.93 o 
   8  -2   4       74.49       73.61      2.38 o 
   9  -2   4        0.35        1.19      0.69 o 
 -11  -1   4        2.91        2.88      0.70 o 
 -10  -1   4        5.01        4.76      0.71 o 
  -9  -1   4        3.11        2.48      0.54 o 
  -8  -1   4       27.27       21.11      0.98 o 
  -7  -1   4       11.97        9.96      0.59 o 
  -6  -1   4       14.18       12.23      0.47 o 
  -5  -1   4      198.75      207.55      2.65 o 
  -4  -1   4       80.19       63.89      0.87 o 
  -3  -1   4      166.98      179.44      1.81 o 
  -2  -1   4       63.30       74.25      0.98 o 
  -1  -1   4        3.26        4.38      0.36 o 
   0  -1   4        1.89        2.42      0.37 o 
   1  -1   4       32.59       40.14      0.49 o 
   2  -1   4       15.09       14.29      0.29 o 
   3  -1   4      248.75      265.17      2.24 o 
   4  -1   4      146.99      129.54      1.50 o 
   5  -1   4      130.75      130.97      1.68 o 
   6  -1   4       68.60       60.26      1.56 o 
   7  -1   4       33.47       33.39      1.61 o 
   8  -1   4      166.64      156.87      4.03 o 
   9  -1   4      188.75      172.98      4.45 o 
  10  -1   4       26.54       24.70      2.54 o 
 -11   0   4      128.93      130.59      4.07 o 
 -10   0   4        5.42        4.91      0.80 o 
  -9   0   4        1.21        0.76      0.47 o 
  -8   0   4       31.63       33.72      1.58 o 
  -7   0   4       41.06       38.04      1.28 o 
  -6   0   4        0.77        2.16      0.29 o 
  -5   0   4       42.36       35.35      0.67 o 
  -4   0   4      733.76      815.52      7.19 o 
  -3   0   4     1041.59     1191.53      9.07 o 
  -2   0   4       62.77       54.75      0.75 o 
  -1   0   4       72.52       90.87      0.96 o 
   0   0   4      255.63      260.83      2.32 o 
   1   0   4      202.51      223.09      1.88 o 
   2   0   4       71.29       73.55      1.00 o 
   3   0   4       20.87       17.82      0.44 o 
   4   0   4      241.69      280.32      2.46 o 
   5   0   4        4.52        1.09      0.27 o 
   6   0   4       22.72       20.95      0.98 o 
   7   0   4      250.93      247.18      3.65 o 
   8   0   4       29.46       24.58      1.41 o 
   9   0   4        3.97        2.72      0.71 o 
  10   0   4        3.73        2.49      0.72 o 
 -11   1   4        0.01        0.38      0.57 o 
 -10   1   4        0.07        0.23      0.52 o 
  -9   1   4       24.33       22.88      1.49 o 
  -8   1   4      173.02      161.37      4.44 o 
  -7   1   4       23.92       22.26      1.29 o 
  -6   1   4       53.35       64.89      2.93 o 
  -5   1   4      166.13      177.23      1.92 o 
  -4   1   4       97.77       99.81      1.22 o 
  -3   1   4      413.95      419.38      3.46 o 
  -2   1   4      278.72      299.00      2.55 o 
  -1   1   4      825.69      903.44      6.83 o 
   0   1   4      385.40      377.72      2.64 o 
   1   1   4     1333.33     1363.77      9.45 o 
   2   1   4       38.42       36.16      0.59 o 
   3   1   4      198.92      204.88      2.11 o 
   4   1   4       37.28       41.74      0.93 o 
   5   1   4        3.67        2.13      0.33 o 
   6   1   4      301.71      284.75      3.96 o 
   7   1   4      141.04      142.79      2.45 o 
   8   1   4      167.05      153.62      2.91 o 
   9   1   4      100.13       96.74      2.81 o 
  10   1   4        0.07       -0.04      0.45 o 
  11   1   4       46.54       47.30      2.10 o 
 -10   2   4       48.72       53.40      2.62 o 
  -9   2   4        0.05       -0.23      0.46 o 
  -8   2   4       27.34       30.06      1.75 o 
  -7   2   4        0.07       -0.22      0.35 o 
  -6   2   4       10.65        7.05      0.83 o 
  -5   2   4       35.43       30.08      0.74 o 
  -4   2   4      498.32      583.73      4.60 o 
  -3   2   4      842.07      990.19      6.99 o 
  -2   2   4        5.29        1.46      0.14 o 
  -1   2   4      136.03      105.61      1.17 o 
   0   2   4        3.53        3.45      0.14 o 
   1   2   4      517.60      543.76      3.98 o 
   2   2   4      224.54      248.25      2.49 o 
   3   2   4       24.68       45.82      0.72 o 
   4   2   4      515.39      554.46      5.24 o 
   5   2   4       20.08       22.48      0.67 o 
   6   2   4       26.37       23.60      0.74 o 
   7   2   4      168.36      168.75      2.68 o 
   8   2   4        0.18        1.22      0.38 o 
   9   2   4       41.83       37.41      1.30 o 
  10   2   4        2.21        1.57      0.56 o 
  11   2   4       10.47       11.27      1.84 o 
 -10   3   4       35.31       37.66      2.41 o 
  -9   3   4       46.29       45.57      2.51 o 
  -8   3   4       59.74       63.45      2.83 o 
  -7   3   4       57.96       55.86      2.50 o 
  -6   3   4        1.20       -0.11      0.39 o 
  -5   3   4        0.01       -0.05      0.23 o 
  -4   3   4       12.94        9.57      0.34 o 
  -3   3   4        0.01        0.20      0.12 o 
  -2   3   4      202.57      219.75      2.02 o 
  -1   3   4      351.11      357.67      2.62 o 
   0   3   4        0.68       -0.20      0.10 o 
   1   3   4       52.67       52.23      0.82 o 
   2   3   4      103.69       94.43      1.18 o 
   3   3   4       85.22       82.86      1.31 o 
   4   3   4       11.29       13.55      0.51 o 
   5   3   4        0.59       -0.55      0.31 o 
   6   3   4      105.09       97.70      1.61 o 
   7   3   4      419.69      369.72      4.29 o 
   8   3   4      110.59      103.28      1.92 o 
   9   3   4      116.62      114.03      2.14 o 
  10   3   4        8.55        9.65      1.14 o 
  11   3   4        3.65        2.41      0.60 o 
  12   3   4       77.81       85.63      6.05 o 
  -9   4   4       22.47       25.13      2.03 o 
  -8   4   4        1.35        1.06      0.69 o 
  -7   4   4       48.58       46.24      2.45 o 
  -6   4   4      175.80      174.82      3.63 o 
  -5   4   4       53.19       44.88      1.18 o 
  -4   4   4      102.14      117.02      1.55 o 
  -3   4   4      546.38      613.59      5.04 o 
  -2   4   4        0.74        0.46      0.21 o 
  -1   4   4      213.36      237.17      1.75 o 
   0   4   4       28.97       29.57      0.40 o 
   1   4   4     1843.84     2016.05     13.62 o 
   2   4   4      629.94      696.72      5.67 o 
   3   4   4       67.14       88.16      1.49 o 
   4   4   4      163.01      155.68      2.13 o 
   5   4   4       27.97       25.84      0.88 o 
   6   4   4        0.57       -0.48      0.24 o 
   7   4   4       13.09       13.69      0.58 o 
   8   4   4        5.22        1.17      0.29 o 
   9   4   4       64.86       54.00      1.36 o 
  10   4   4        9.09        9.05      0.65 o 
  11   4   4        0.02       -0.11      0.32 o 
  12   4   4       97.90      112.47      3.06 o 
  -9   5   4       36.22       33.59      2.57 o 
  -8   5   4       69.37       67.20      2.67 o 
  -7   5   4        0.02       -0.25      0.53 o 
  -6   5   4        3.02        2.44      0.50 o 
  -5   5   4      151.39      151.63      2.09 o 
  -4   5   4       19.93       19.57      0.55 o 
  -3   5   4        5.74        5.82      0.33 o 
  -2   5   4      493.53      521.03      4.28 o 
  -1   5   4       43.25       44.21      0.54 o 
   0   5   4       50.16       44.77      0.59 o 
   1   5   4       36.10       21.52      0.49 o 
   2   5   4      199.74      214.18      1.93 o 
   3   5   4      979.75      994.05      8.70 o 
   4   5   4        1.77        4.43      0.32 o 
   5   5   4      171.26      160.68      2.27 o 
   6   5   4      235.20      224.89      2.93 o 
   7   5   4       56.17       48.73      1.15 o 
   8   5   4        0.76        0.48      0.24 o 
   9   5   4      125.47      110.02      1.93 o 
  10   5   4       15.51       16.97      0.77 o 
  11   5   4        1.13        0.75      0.37 o 
  12   5   4       62.88       64.83      1.72 o 
  -8   6   4        9.27        8.77      1.16 o 
  -7   6   4      132.47      130.47      3.27 o 
  -6   6   4      134.28      136.25      4.89 o 
  -5   6   4       97.32       96.07      2.53 o 
  -4   6   4        0.70        0.52      0.21 o 
  -3   6   4      294.00      294.80      3.35 o 
  -2   6   4        2.28        2.25      0.22 o 
  -1   6   4      241.87      263.46      2.03 o 
   0   6   4       42.37       42.42      0.59 o 
   1   6   4      993.64     1053.36      7.07 o 
   2   6   4      145.11      175.18      1.54 o 
   3   6   4        0.77        0.12      0.13 o 
   4   6   4        4.12        3.45      0.30 o 
   5   6   4      139.42      136.14      1.89 o 
   6   6   4      100.86       94.70      1.75 o 
   7   6   4       81.06       80.38      1.89 o 
   8   6   4       13.96        9.54      0.63 o 
   9   6   4       18.54       13.02      0.83 o 
  10   6   4       34.58       37.45      1.13 o 
  11   6   4        0.01       -0.05      0.31 o 
  12   6   4      174.80      203.35      3.47 o 
  -7   7   4        4.28        6.11      0.90 o 
  -6   7   4       90.12       88.84      2.68 o 
  -5   7   4        6.67        5.57      1.13 o 
  -4   7   4        8.17        7.86      0.55 o 
  -3   7   4       18.66       18.97      0.71 o 
  -2   7   4       13.05       12.11      0.45 o 
  -1   7   4       40.63       39.18      0.81 o 
   0   7   4      108.15      118.09      1.17 o 
   1   7   4       73.88       77.42      0.98 o 
   2   7   4        0.05        0.45      0.22 o 
   3   7   4      156.27      157.54      1.82 o 
   4   7   4        1.15        0.07      0.20 o 
   5   7   4       54.81       50.69      1.09 o 
   6   7   4        3.97        3.71      0.36 o 
   7   7   4       15.16       17.55      0.86 o 
   8   7   4       50.02       44.66      1.88 o 
   9   7   4       37.27       32.46      1.16 o 
  10   7   4        0.21        0.38      0.32 o 
  11   7   4       31.38       30.48      1.13 o 
  12   7   4       17.40       15.67      0.90 o 
  -6   8   4        3.62        3.52      0.79 o 
  -5   8   4      138.38      141.92      2.53 o 
  -4   8   4        3.69        3.90      0.51 o 
  -3   8   4        9.35        8.55      0.61 o 
  -2   8   4        1.76        1.87      0.36 o 
  -1   8   4       15.35       14.58      0.62 o 
   0   8   4       17.32       19.21      0.65 o 
   1   8   4      223.50      232.40      2.25 o 
   2   8   4        7.85        5.02      0.29 o 
   3   8   4        4.67        2.69      0.29 o 
   4   8   4       42.95       48.18      1.05 o 
   5   8   4      278.50      282.67      3.75 o 
   6   8   4       79.00       74.82      1.54 o 
   7   8   4       54.21       48.92      1.71 o 
   8   8   4        1.08        0.36      0.31 o 
   9   8   4        6.35       10.20      0.93 o 
  10   8   4        6.19        5.21      0.62 o 
  11   8   4        2.66        2.39      0.49 o 
  12   8   4      232.62      264.73      4.01 o 
  -5   9   4        0.16        0.51      0.37 o 
  -4   9   4       13.66       13.75      0.80 o 
  -3   9   4       23.35       22.33      1.38 o 
  -2   9   4        3.23        2.76      0.53 o 
  -1   9   4      132.51      133.86      2.01 o 
   0   9   4       26.21       29.08      0.91 o 
   1   9   4      135.83      141.07      2.05 o 
   2   9   4        3.63        2.10      0.25 o 
   3   9   4      108.84      103.34      1.71 o 
   4   9   4       15.08       15.45      0.74 o 
   5   9   4       89.75       94.42      1.78 o 
   6   9   4        3.81        2.01      0.52 o 
   7   9   4       58.59       60.65      1.47 o 
   8   9   4       45.43       49.51      1.76 o 
   9   9   4        3.29        3.99      0.73 o 
  10   9   4       27.69       25.48      1.71 o 
  11   9   4        7.87       10.61      0.90 o 
  -3  10   4        6.83        6.62      0.75 o 
  -2  10   4       15.69       16.47      0.99 o 
  -1  10   4       18.90       18.46      1.31 o 
   0  10   4        0.57        0.06      0.26 o 
   1  10   4        6.15        6.77      0.50 o 
   2  10   4        1.76        1.71      0.33 o 
   3  10   4       17.28       15.51      0.71 o 
   4  10   4       90.49       96.23      1.74 o 
   5  10   4       81.09       86.53      1.64 o 
   6  10   4        4.60        2.76      0.46 o 
   7  10   4        8.02        8.24      0.66 o 
   8  10   4       11.80       13.16      0.80 o 
   9  10   4        5.86        5.00      0.76 o 
  10  10   4       11.89       12.09      0.98 o 
  11  10   4        2.04        0.91      0.47 o 
  -2  11   4        9.63        9.85      0.88 o 
  -1  11   4       12.98       12.94      1.19 o 
   0  11   4       71.71       73.55      1.88 o 
   1  11   4       21.20       20.14      1.00 o 
   2  11   4        0.91        0.52      0.31 o 
   3  11   4        1.47        1.21      0.49 o 
   4  11   4      122.48      122.05      2.11 o 
   5  11   4      222.83      219.00      3.80 o 
   6  11   4        6.14        4.14      0.58 o 
   7  11   4        3.05        3.94      0.57 o 
   8  11   4       21.57       22.27      1.80 o 
   9  11   4        0.04        0.23      0.38 o 
  10  11   4       40.87       45.91      3.41 o 
   0  12   4        3.35        3.55      0.60 o 
   1  12   4        4.63        4.12      0.64 o 
   2  12   4        0.17       -0.53      0.60 o 
   3  12   4        2.23        2.11      0.87 o 
   4  12   4       36.13       41.99      2.36 o 
   5  12   4        0.05       -0.06      0.37 o 
   6  12   4       23.43       24.03      1.04 o 
   7  12   4        7.41        7.61      0.79 o 
   8  12   4        1.67        1.73      0.55 o 
   9  12   4        0.36        0.45      0.45 o 
  -7  -9   5      145.78      149.17      6.35 o 
  -6  -9   5       27.59       24.24      1.03 o 
  -5  -9   5       25.77       22.94      1.26 o 
  -4  -9   5        0.10        0.71      0.49 o 
  -3  -9   5       29.41       32.27      1.42 o 
  -2  -9   5       18.18       17.86      1.72 o 
  -1  -9   5       47.54       50.96      2.34 o 
  -9  -8   5       15.92       14.25      1.69 o 
  -8  -8   5       11.56       10.80      1.21 o 
  -7  -8   5       29.11       30.13      2.19 o 
  -6  -8   5       48.18       45.33      1.40 o 
  -5  -8   5        0.83        0.99      0.38 o 
  -4  -8   5        6.93        5.12      0.96 o 
  -3  -8   5       19.96       20.09      1.16 o 
  -2  -8   5       22.28       24.88      1.18 o 
  -1  -8   5       10.28       12.69      0.72 o 
   0  -8   5       26.83       29.24      1.11 o 
   1  -8   5        0.02        0.33      0.48 o 
 -10  -7   5        0.16        0.25      0.52 o 
  -9  -7   5        0.81        0.27      0.57 o 
  -8  -7   5        0.19       -0.22      0.38 o 
  -7  -7   5      133.73      127.84      5.23 o 
  -6  -7   5       14.61       12.66      0.91 o 
  -5  -7   5        4.43        3.52      0.50 o 
  -4  -7   5        1.21        1.14      0.33 o 
  -3  -7   5       20.80       23.28      1.96 o 
  -2  -7   5       25.03       25.73      0.81 o 
  -1  -7   5        4.10        4.65      0.53 o 
   0  -7   5        0.36        0.17      0.28 o 
   1  -7   5        4.47        4.12      0.45 o 
   2  -7   5       15.43       14.94      1.17 o 
   3  -7   5        2.89        3.11      0.54 o 
 -10  -6   5        9.34       10.26      1.16 o 
  -9  -6   5       13.11       10.19      1.56 o 
  -8  -6   5        0.52        0.23      0.33 o 
  -7  -6   5        8.34        6.65      0.67 o 
  -6  -6   5       49.25       47.28      1.68 o 
  -5  -6   5       32.43       32.73      1.04 o 
  -4  -6   5       40.36       39.84      1.31 o 
  -3  -6   5      210.12      207.36      2.70 o 
  -2  -6   5        0.29        0.41      0.22 o 
  -1  -6   5        1.88        1.45      0.27 o 
   0  -6   5       29.78       32.34      0.91 o 
   1  -6   5       11.49       13.22      0.56 o 
   2  -6   5        0.37        0.33      0.33 o 
   3  -6   5        5.60        5.60      0.60 o 
   4  -6   5       11.90       13.33      0.82 o 
   5  -6   5        6.04        4.56      0.58 o 
 -11  -5   5        6.30        6.49      0.98 o 
 -10  -5   5        3.46        3.40      1.52 o 
  -9  -5   5       40.63       40.68      1.86 o 
  -8  -5   5      103.42      102.83      3.05 o 
  -7  -5   5       39.55       35.99      1.19 o 
  -6  -5   5        2.36        1.44      0.38 o 
  -5  -5   5       61.54       70.59      1.76 o 
  -4  -5   5       19.51       21.60      0.80 o 
  -3  -5   5        1.70        1.20      0.29 o 
  -2  -5   5        1.24        1.10      0.19 o 
  -1  -5   5       54.30       56.04      1.01 o 
   0  -5   5      104.08      103.36      1.45 o 
   1  -5   5       27.38       29.12      0.74 o 
   2  -5   5       63.83       61.01      1.35 o 
   3  -5   5       18.37       16.64      0.75 o 
   4  -5   5        9.70       10.31      0.57 o 
   5  -5   5        6.92        8.38      0.54 o 
   6  -5   5       18.86       19.01      0.90 o 
 -11  -4   5       10.01        9.22      1.16 o 
 -10  -4   5       94.48       96.65      2.86 o 
  -9  -4   5        5.33        5.18      0.76 o 
  -8  -4   5       25.29       26.90      1.42 o 
  -7  -4   5        3.18        2.18      0.57 o 
  -6  -4   5       32.85       36.73      1.11 o 
  -5  -4   5       13.38       14.86      0.75 o 
  -4  -4   5       65.16       73.02      1.32 o 
  -3  -4   5      503.73      510.11      5.29 o 
  -2  -4   5       74.51       80.12      1.14 o 
  -1  -4   5       25.18       35.97      0.59 o 
   0  -4   5        1.41        0.86      0.18 o 
   1  -4   5        0.09        0.04      0.16 o 
   2  -4   5       21.72       27.05      0.78 o 
   3  -4   5       22.90       24.74      0.74 o 
   4  -4   5       56.28       52.81      1.50 o 
   5  -4   5       39.84       37.86      1.10 o 
   6  -4   5        6.61        7.30      0.82 o 
   7  -4   5       29.92       28.04      2.11 o 
 -11  -3   5       10.04       10.87      1.15 o 
 -10  -3   5        8.65       10.51      2.09 o 
  -9  -3   5        0.01        0.01      0.42 o 
  -8  -3   5       84.28       82.65      2.42 o 
  -7  -3   5      104.83      102.22      2.74 o 
  -6  -3   5        4.54        3.00      0.47 o 
  -5  -3   5      103.37      112.65      1.47 o 
  -4  -3   5        2.27        0.99      0.32 o 
  -3  -3   5       44.40       47.78      1.14 o 
  -2  -3   5        3.85        5.82      0.27 o 
  -1  -3   5       33.84       29.55      0.54 o 
   0  -3   5        2.21        1.46      0.17 o 
   1  -3   5       14.56       20.77      0.46 o 
   2  -3   5       56.41       50.24      0.78 o 
   3  -3   5        8.36       12.44      0.45 o 
   4  -3   5        0.03        0.20      0.18 o 
   5  -3   5       18.79       16.64      0.74 o 
   6  -3   5        6.62        6.67      0.71 o 
   7  -3   5       25.47       26.68      1.28 o 
   8  -3   5      300.61      312.49      5.35 o 
 -11  -2   5       89.09       93.52      3.31 o 
 -10  -2   5       37.09       41.99      2.04 o 
  -9  -2   5       28.06       29.99      1.38 o 
  -8  -2   5       34.92       35.51      1.46 o 
  -7  -2   5        0.00        0.00      0.25 o 
  -6  -2   5       72.40       66.02      1.77 o 
  -5  -2   5        1.85        3.09      0.31 o 
  -4  -2   5       28.51       30.17      0.67 o 
  -3  -2   5      622.12      678.07      5.82 o 
  -2  -2   5      358.03      402.41      3.37 o 
  -1  -2   5       28.32       34.33      0.59 o 
   0  -2   5      303.27      300.89      2.59 o 
   1  -2   5       60.64       59.95      0.78 o 
   2  -2   5      122.39      138.16      1.52 o 
   3  -2   5        9.30        5.62      0.30 o 
   4  -2   5      113.86      105.67      1.45 o 
   5  -2   5       59.58       52.69      0.99 o 
   6  -2   5        2.21        1.35      0.31 o 
   7  -2   5        5.65        4.48      0.62 o 
   8  -2   5        7.74        8.91      0.82 o 
   9  -2   5       15.30       14.29      1.03 o 
 -11  -1   5       19.89       16.21      0.96 o 
 -10  -1   5       25.65       26.96      1.14 o 
  -9  -1   5        6.04        5.90      0.59 o 
  -8  -1   5      271.83      276.01     10.22 o 
  -7  -1   5        4.29        3.97      0.53 o 
  -6  -1   5       45.60       52.39      1.27 o 
  -5  -1   5       23.04       29.56      0.94 o 
  -4  -1   5       87.91       75.78      0.81 o 
  -3  -1   5        6.12        5.74      0.29 o 
  -2  -1   5      430.58      442.47      3.18 o 
  -1  -1   5       71.14       67.20      0.82 o 
   0  -1   5       38.93       33.26      0.51 o 
   1  -1   5      296.39      302.32      2.18 o 
   2  -1   5      175.89      169.66      1.59 o 
   3  -1   5      123.92      107.46      1.18 o 
   4  -1   5      387.48      382.20      3.57 o 
   5  -1   5       44.31       39.79      0.74 o 
   6  -1   5        2.59        2.37      0.37 o 
   7  -1   5       84.99       84.96      1.99 o 
   8  -1   5      236.02      244.17      8.90 o 
   9  -1   5        3.24        3.27      0.85 o 
 -11   0   5       62.88       66.75      2.84 o 
 -10   0   5       44.23       43.40      2.12 o 
  -9   0   5       13.75       15.02      1.21 o 
  -8   0   5       23.61       28.65      1.59 o 
  -7   0   5        0.83        0.25      0.30 o 
  -6   0   5      549.33      509.29      8.81 o 
  -5   0   5       20.62        7.89      0.46 o 
  -4   0   5      210.26      199.22      1.61 o 
  -3   0   5      468.43      568.25      4.29 o 
  -2   0   5      719.52      810.99      6.39 o 
  -1   0   5       50.45       44.46      0.60 o 
   0   0   5      494.49      532.27      3.72 o 
   1   0   5      584.37      619.79      4.24 o 
   2   0   5      521.27      572.89      3.99 o 
   3   0   5        0.33        0.05      0.11 o 
   4   0   5      210.34      210.57      2.54 o 
   5   0   5       13.23        8.63      0.58 o 
   6   0   5        0.89        0.98      0.26 o 
   7   0   5        0.86        0.95      0.40 o 
   8   0   5        8.17        9.57      1.06 o 
   9   0   5       24.85       22.49      1.53 o 
  10   0   5        0.09        0.01      0.71 o 
 -11   1   5       28.60       26.67      1.85 o 
 -10   1   5        1.97        2.47      0.77 o 
  -9   1   5        1.51        1.88      0.61 o 
  -8   1   5      171.43      162.92      4.64 o 
  -7   1   5       31.63       30.70      1.65 o 
  -6   1   5       39.76       39.85      1.35 o 
  -5   1   5        0.82        0.70      0.26 o 
  -4   1   5      137.06      119.24      1.14 o 
  -3   1   5       18.41       14.74      0.36 o 
  -2   1   5      392.05      434.01      3.34 o 
  -1   1   5      426.23      453.28      3.39 o 
   0   1   5       80.53       79.26      0.81 o 
   1   1   5       79.78       61.56      0.74 o 
   2   1   5       23.35       28.57      0.44 o 
   3   1   5      256.82      257.94      2.34 o 
   4   1   5      538.68      553.10      4.69 o 
   5   1   5        6.23        3.60      0.30 o 
   6   1   5       32.59       30.88      1.04 o 
   7   1   5      119.80      116.76      2.47 o 
   8   1   5        5.26        5.37      0.71 o 
   9   1   5       91.75       88.01      2.82 o 
  10   1   5        0.79        0.83      0.56 o 
 -10   2   5       29.32       34.36      2.11 o 
  -9   2   5       42.53       45.52      2.36 o 
  -8   2   5       43.90       42.06      2.17 o 
  -7   2   5      195.42      185.92      5.17 o 
  -6   2   5      887.22      821.66     16.89 o 
  -5   2   5       64.52       69.42      2.04 o 
  -4   2   5      150.79      144.17      1.26 o 
  -3   2   5       46.14       59.53      0.74 o 
  -2   2   5      271.42      297.46      2.27 o 
  -1   2   5       62.70       74.58      0.76 o 
   0   2   5      108.29      121.69      1.03 o 
   1   2   5     2360.40     2569.70     16.49 o 
   2   2   5      489.78      566.55      4.42 o 
   3   2   5        8.18       10.71      0.33 o 
   4   2   5       21.17       20.21      0.46 o 
   5   2   5      130.84      122.22      2.10 o 
   6   2   5        5.21        5.43      0.53 o 
   7   2   5       25.67       22.66      1.52 o 
   8   2   5       26.30       27.56      1.14 o 
   9   2   5        3.96        2.58      0.53 o 
  10   2   5        7.41        9.77      1.03 o 
  11   2   5        0.91        1.40      0.64 o 
 -10   3   5        0.40        0.19      0.61 o 
  -9   3   5        0.20        0.14      0.57 o 
  -8   3   5       30.20       27.12      1.87 o 
  -7   3   5        0.27        0.15      0.46 o 
  -6   3   5       47.93       47.97      2.27 o 
  -5   3   5      277.81      277.21      3.72 o 
  -4   3   5        5.69        7.27      0.29 o 
  -3   3   5       20.80       15.96      0.36 o 
  -2   3   5      786.36      824.32      5.24 o 
  -1   3   5       19.47       25.28      0.47 o 
   0   3   5      125.53      155.93      1.45 o 
   1   3   5      298.06      327.50      3.08 o 
   2   3   5      778.00      817.55      6.09 o 
   3   3   5      751.82      745.09      5.72 o 
   4   3   5        3.17        6.71      0.35 o 
   5   3   5        0.56        0.13      0.18 o 
   6   3   5       80.22       79.88      1.65 o 
   7   3   5      115.80      107.70      2.03 o 
   8   3   5        8.78        7.82      1.06 o 
   9   3   5       25.68       20.06      1.03 o 
  10   3   5       12.34       15.08      1.11 o 
  11   3   5        2.72        1.53      0.61 o 
  -9   4   5        1.42        2.93      0.98 o 
  -8   4   5        0.08        0.43      0.62 o 
  -7   4   5      175.44      175.63      3.49 o 
  -6   4   5      490.73      474.22      7.41 o 
  -5   4   5      122.82      130.73      2.21 o 
  -4   4   5       58.42       57.87      1.19 o 
  -3   4   5       41.71       41.23      0.77 o 
  -2   4   5      101.26      105.72      0.97 o 
  -1   4   5       12.46       17.98      0.30 o 
   0   4   5      181.28      174.48      1.34 o 
   1   4   5      404.34      478.42      3.24 o 
   2   4   5       79.27      109.04      1.13 o 
   3   4   5        1.34       -0.16      0.14 o 
   4   4   5      202.43      176.31      2.03 o 
   5   4   5      668.18      609.54      6.36 o 
   6   4   5       25.90       31.13      1.24 o 
   7   4   5       20.49       19.94      0.82 o 
   8   4   5       14.41       13.83      0.96 o 
   9   4   5        3.00        5.69      0.56 o 
  10   4   5       25.44       29.38      1.40 o 
  11   4   5        0.09        0.10      0.40 o 
  -9   5   5       23.19       28.56      1.49 o 
  -8   5   5       33.73       31.83      1.46 o 
  -7   5   5        1.80        1.86      0.49 o 
  -6   5   5       69.91       69.78      2.49 o 
  -5   5   5       25.44       25.38      0.85 o 
  -4   5   5       32.95       27.98      0.72 o 
  -3   5   5       94.59       92.38      1.41 o 
  -2   5   5      151.51      155.33      1.62 o 
  -1   5   5        3.85        4.27      0.18 o 
   0   5   5      371.86      410.90      2.85 o 
   1   5   5      247.73      278.37      2.28 o 
   2   5   5      106.79      111.94      1.09 o 
   3   5   5        1.66        0.43      0.13 o 
   4   5   5        2.31        0.95      0.20 o 
   5   5   5      176.62      173.02      2.04 o 
   6   5   5      110.57       99.73      1.76 o 
   7   5   5       99.47       88.12      2.57 o 
   8   5   5       40.48       34.63      1.36 o 
   9   5   5       24.75       26.05      1.03 o 
  10   5   5       23.71       24.45      1.05 o 
  11   5   5       44.00       41.85      1.39 o 
  12   5   5      169.60      199.25      3.93 o 
  -8   6   5        1.25        0.79      0.54 o 
  -7   6   5      199.67      197.23      4.51 o 
  -6   6   5        4.92        5.60      0.74 o 
  -5   6   5       38.58       39.95      0.99 o 
  -4   6   5       21.62       21.99      0.70 o 
  -3   6   5      140.25      139.39      1.96 o 
  -2   6   5       96.88      105.18      1.37 o 
  -1   6   5       11.18       11.10      0.32 o 
   0   6   5       36.41       47.40      0.67 o 
   1   6   5        4.22        8.23      0.31 o 
   2   6   5       40.06       38.98      0.77 o 
   3   6   5       27.65       26.01      0.57 o 
   4   6   5      357.64      337.30      3.00 o 
   5   6   5      722.06      702.80      6.41 o 
   6   6   5        0.03        0.17      0.23 o 
   7   6   5        7.85        7.25      0.66 o 
   8   6   5        0.16        0.35      0.26 o 
   9   6   5       12.18       11.04      0.98 o 
  10   6   5       17.40       14.89      0.99 o 
  11   6   5        7.83        5.78      0.63 o 
  12   6   5       58.16       67.38      1.88 o 
  -7   7   5        8.82        7.87      0.98 o 
  -6   7   5        3.37        3.49      0.71 o 
  -5   7   5        0.48        0.08      0.31 o 
  -4   7   5      130.07      137.14      2.24 o 
  -3   7   5        1.83        1.80      0.33 o 
  -2   7   5       36.41       40.02      0.98 o 
  -1   7   5       22.89       22.68      0.62 o 
   0   7   5       14.67       17.94      0.44 o 
   1   7   5      167.00      192.53      1.82 o 
   2   7   5       29.52       31.08      0.56 o 
   3   7   5       16.18       16.30      0.52 o 
   4   7   5        4.82        3.49      0.31 o 
   5   7   5     1180.46     1159.08     11.90 o 
   6   7   5      117.18      102.75      1.65 o 
   7   7   5       55.08       57.50      1.52 o 
   8   7   5       66.15       77.66      1.84 o 
   9   7   5        5.87        7.46      0.67 o 
  10   7   5       35.52       41.67      1.28 o 
  11   7   5        0.00        0.23      0.34 o 
  12   7   5      144.00      160.88      3.15 o 
  -6   8   5       45.55       43.20      2.05 o 
  -5   8   5       21.63       18.65      0.84 o 
  -4   8   5       54.15       54.96      1.38 o 
  -3   8   5      128.00      130.86      2.27 o 
  -2   8   5      120.84      119.30      1.95 o 
  -1   8   5       72.38       72.95      1.31 o 
   0   8   5        7.54        6.97      0.45 o 
   1   8   5       18.81       17.14      0.45 o 
   2   8   5        2.39        0.66      0.17 o 
   3   8   5        0.55        0.35      0.20 o 
   4   8   5       42.48       38.06      0.88 o 
   5   8   5      141.63      150.35      2.42 o 
   6   8   5        0.81        1.06      0.31 o 
   7   8   5        7.82        8.68      0.71 o 
   8   8   5        6.10        5.61      0.99 o 
   9   8   5        3.27        2.11      0.47 o 
  10   8   5        1.69        1.65      0.51 o 
  11   8   5       14.54       11.59      0.82 o 
  -5   9   5        6.71        6.79      0.60 o 
  -4   9   5        6.09        6.23      0.62 o 
  -3   9   5        2.22        2.23      0.44 o 
  -2   9   5       40.80       39.69      1.33 o 
  -1   9   5        0.56        0.33      0.25 o 
   0   9   5        2.59        2.19      0.33 o 
   1   9   5        4.41        4.87      0.41 o 
   2   9   5       26.87       28.95      0.87 o 
   3   9   5        3.82        2.53      0.33 o 
   4   9   5      125.10      126.45      1.95 o 
   5   9   5      686.62      665.44      6.65 o 
   6   9   5      269.20      246.99      3.57 o 
   7   9   5        3.69        3.81      0.47 o 
   8   9   5        2.58        2.61      0.50 o 
   9   9   5       19.39       23.35      1.16 o 
  10   9   5       67.42       78.12      2.11 o 
  11   9   5        5.23        3.87      0.77 o 
  -4  10   5        3.19        1.65      0.54 o 
  -3  10   5       18.05       18.85      1.07 o 
  -2  10   5        0.18        0.41      0.61 o 
  -1  10   5        2.30        2.85      0.39 o 
   0  10   5        2.27        2.02      0.36 o 
   1  10   5        1.32        0.66      0.29 o 
   2  10   5        1.54        0.65      0.31 o 
   3  10   5       82.37       79.81      1.54 o 
   4  10   5        8.06        7.38      0.54 o 
   5  10   5        5.45        5.39      0.49 o 
   6  10   5        1.46        1.23      0.41 o 
   7  10   5        0.03        0.13      0.32 o 
   8  10   5       77.61       79.98      2.19 o 
   9  10   5        0.14        0.22      0.40 o 
  10  10   5        8.98        8.10      0.87 o 
  11  10   5       19.58       20.69      1.25 o 
  -2  11   5       10.22        7.63      0.80 o 
  -1  11   5        1.73        1.47      0.51 o 
   0  11   5        0.44        1.14      0.43 o 
   1  11   5        2.96        3.36      0.54 o 
   2  11   5        6.54        5.51      0.51 o 
   3  11   5        0.13        0.36      0.40 o 
   4  11   5       98.79      104.42      1.92 o 
   5  11   5      431.68      428.04      6.13 o 
   6  11   5       59.60       57.00      1.61 o 
   7  11   5       17.12       18.55      0.99 o 
   8  11   5       19.95       21.86      1.96 o 
   9  11   5      103.94      119.61      2.50 o 
  10  11   5        0.03       -0.22      0.43 o 
   0  12   5        8.82        9.02      1.07 o 
   1  12   5       67.54       72.20      1.93 o 
   2  12   5        0.50       -0.29      0.62 o 
   3  12   5       35.18       36.56      1.63 o 
   4  12   5      186.83      205.00      4.35 o 
   5  12   5        3.79        3.19      0.56 o 
   6  12   5       15.79       17.99      1.09 o 
   7  12   5        0.58        0.65      0.45 o 
   8  12   5       25.05       25.49      1.21 o 
   9  12   5        3.68        2.98      0.59 o 
   4  13   5       44.05       40.04      2.42 o 
   5  13   5       89.67       87.24      2.72 o 
   6  13   5       13.34       12.95      1.02 o 
  -7  -8   6        1.15        1.93      0.62 o 
  -6  -8   6        1.25        1.19      0.46 o 
  -5  -8   6        1.52        1.22      0.43 o 
  -4  -8   6        0.08        0.37      0.45 o 
  -3  -8   6       23.50       27.67      1.50 o 
  -2  -8   6       51.84       58.46      1.89 o 
  -1  -8   6       77.24       79.20      1.70 o 
   0  -8   6        1.14        0.91      0.67 o 
  -9  -7   6       54.07       60.59      3.50 o 
  -8  -7   6       47.09       47.62      2.77 o 
  -7  -7   6       23.97       21.59      1.20 o 
  -6  -7   6        0.75        0.55      0.46 o 
  -5  -7   6       42.33       42.00      1.33 o 
  -4  -7   6       13.77       14.49      0.74 o 
  -3  -7   6        1.25        2.16      0.52 o 
  -2  -7   6       54.46       55.88      1.53 o 
  -1  -7   6       19.06       16.61      1.60 o 
   0  -7   6       16.11       19.84      0.85 o 
   1  -7   6       30.31       29.06      1.06 o 
   2  -7   6        0.14       -0.04      0.43 o 
 -10  -6   6       55.38       55.70      2.49 o 
  -9  -6   6        1.85        1.20      0.64 o 
  -8  -6   6       28.87       29.84      1.30 o 
  -7  -6   6        3.13        2.71      0.55 o 
  -6  -6   6       21.30       19.08      2.02 o 
  -5  -6   6      106.33      105.79      2.07 o 
  -4  -6   6        1.56        1.02      0.35 o 
  -3  -6   6        8.72        7.86      0.55 o 
  -2  -6   6      123.56      129.51      1.96 o 
  -1  -6   6       95.24       99.27      1.60 o 
   0  -6   6       16.88       16.84      0.72 o 
   1  -6   6        1.66        1.86      0.34 o 
   2  -6   6       64.23       61.82      1.63 o 
   3  -6   6        4.68        5.11      0.62 o 
   4  -6   6        0.82        1.15      0.49 o 
 -10  -5   6        3.66        4.02      0.85 o 
  -9  -5   6       20.27       20.44      1.48 o 
  -8  -5   6       89.74       90.72      2.13 o 
  -7  -5   6       77.90       75.64      1.92 o 
  -6  -5   6       29.56       28.72      1.60 o 
  -5  -5   6       50.30       51.82      1.56 o 
  -4  -5   6       10.65       10.41      0.64 o 
  -3  -5   6       21.29       23.79      0.89 o 
  -2  -5   6       14.61       14.58      0.57 o 
  -1  -5   6       89.30       89.79      1.60 o 
   0  -5   6       22.48       18.66      0.57 o 
   1  -5   6        4.50        3.41      0.34 o 
   2  -5   6        1.84        1.07      0.33 o 
   3  -5   6       19.17       17.76      0.96 o 
   4  -5   6       74.76       75.44      1.64 o 
   5  -5   6       70.40       71.01      1.58 o 
 -11  -4   6       39.78       40.45      2.38 o 
 -10  -4   6       40.33       43.22      1.96 o 
  -9  -4   6       69.70       72.52      2.54 o 
  -8  -4   6        0.20        0.45      0.46 o 
  -7  -4   6       14.92       12.62      0.76 o 
  -6  -4   6      259.29      257.84      4.04 o 
  -5  -4   6      194.87      187.90      3.23 o 
  -4  -4   6        0.75        0.63      0.30 o 
  -3  -4   6        0.75        0.30      0.24 o 
  -2  -4   6      134.37      136.05      1.57 o 
  -1  -4   6       42.87       45.59      0.82 o 
   0  -4   6      137.60      135.78      1.57 o 
   1  -4   6       41.04       36.25      0.81 o 
   2  -4   6      183.89      182.01      2.32 o 
   3  -4   6        9.59       10.23      0.56 o 
   4  -4   6       23.66       21.15      0.83 o 
   5  -4   6        0.03       -0.06      0.29 o 
   6  -4   6        0.95        2.00      0.62 o 
 -11  -3   6      103.50      100.68      3.78 o 
 -10  -3   6        3.88        4.73      0.81 o 
  -9  -3   6        0.94        1.24      0.55 o 
  -8  -3   6       96.40       88.89      2.67 o 
  -7  -3   6       14.73       12.11      1.01 o 
  -6  -3   6        1.47        0.94      0.31 o 
  -5  -3   6       57.82       53.26      1.27 o 
  -4  -3   6       76.32       75.35      1.35 o 
  -3  -3   6       36.59       37.01      0.84 o 
  -2  -3   6       98.11      100.51      1.44 o 
  -1  -3   6      157.45      157.14      1.51 o 
   0  -3   6       31.37       32.53      0.61 o 
   1  -3   6        3.09        1.65      0.22 o 
   2  -3   6      174.44      175.67      1.87 o 
   3  -3   6       39.79       43.67      0.93 o 
   4  -3   6       87.55       89.68      1.49 o 
   5  -3   6        4.09        4.88      0.40 o 
   6  -3   6       33.49       36.12      1.22 o 
   7  -3   6        0.43       -0.18      0.45 o 
 -11  -2   6       69.30       69.70      2.99 o 
 -10  -2   6       55.85       57.05      2.62 o 
  -9  -2   6       35.66       38.16      2.43 o 
  -8  -2   6        0.03        0.07      0.35 o 
  -7  -2   6       21.49       25.62      1.13 o 
  -6  -2   6      768.06      721.81     10.66 o 
  -5  -2   6      177.63      158.39      1.91 o 
  -4  -2   6       78.71       79.81      1.76 o 
  -3  -2   6       22.71       32.30      0.69 o 
  -2  -2   6        4.78        6.00      0.28 o 
  -1  -2   6        2.84        3.70      0.25 o 
   0  -2   6       27.52       29.74      0.57 o 
   1  -2   6      157.18      171.40      1.65 o 
   2  -2   6      341.77      340.50      3.04 o 
   3  -2   6      106.50      103.05      1.43 o 
   4  -2   6       24.43       27.54      0.71 o 
   5  -2   6      116.54      121.15      1.59 o 
   6  -2   6       23.30       22.27      1.12 o 
   7  -2   6        4.97        7.21      1.44 o 
   8  -2   6        8.17        8.26      0.86 o 
 -11  -1   6       67.65       73.57      3.11 o 
 -10  -1   6       52.08       58.02      2.63 o 
  -9  -1   6       10.44        7.80      1.04 o 
  -8  -1   6       39.28       32.87      1.46 o 
  -7  -1   6       24.24       22.50      1.19 o 
  -6  -1   6       16.65       20.11      1.44 o 
  -5  -1   6      286.65      303.89      3.06 o 
  -4  -1   6      303.29      302.17      2.86 o 
  -3  -1   6      313.39      309.73      2.81 o 
  -2  -1   6       18.53       20.12      0.41 o 
  -1  -1   6      454.92      473.81      3.40 o 
   0  -1   6       64.20       67.04      0.93 o 
   1  -1   6       56.01       69.51      1.02 o 
   2  -1   6       30.75       37.05      0.63 o 
   3  -1   6        0.23        0.20      0.17 o 
   4  -1   6       30.35       36.32      0.69 o 
   5  -1   6        0.00        0.42      0.20 o 
   6  -1   6       38.91       40.49      1.20 o 
   7  -1   6       10.23       10.15      0.79 o 
   8  -1   6       61.59       67.30      1.93 o 
   9  -1   6       17.49       14.97      1.15 o 
 -11   0   6       13.82       15.34      1.06 o 
 -10   0   6      147.16      156.12      3.44 o 
  -9   0   6       31.82       31.29      1.79 o 
  -8   0   6       43.13       37.90      1.40 o 
  -7   0   6      142.53      129.51      3.02 o 
  -6   0   6      391.86      328.08     10.33 o 
  -5   0   6        0.95        1.68      0.26 o 
  -4   0   6        0.07        0.98      0.15 o 
  -3   0   6        0.38        0.43      0.13 o 
  -2   0   6       25.57       30.15      0.46 o 
  -1   0   6       98.52      104.98      1.05 o 
   0   0   6        4.10        3.27      0.18 o 
   1   0   6      488.85      544.70      4.61 o 
   2   0   6       86.43       99.67      1.09 o 
   3   0   6      216.71      210.44      2.06 o 
   4   0   6        1.22        1.33      0.20 o 
   5   0   6      676.06      658.09      5.97 o 
   6   0   6       91.91       91.86      1.77 o 
   7   0   6       16.02       15.77      1.02 o 
   8   0   6        7.82        5.20      0.91 o 
   9   0   6        5.40        3.68      0.87 o 
 -10   1   6       31.49       40.05      2.26 o 
  -9   1   6       19.28       20.40      1.58 o 
  -8   1   6        0.29        1.11      0.56 o 
  -7   1   6       60.48       46.50      2.20 o 
  -6   1   6       12.44       21.00      0.86 o 
  -5   1   6      613.96      644.46      6.51 o 
  -4   1   6        9.57       12.81      0.34 o 
  -3   1   6      353.96      363.47      2.77 o 
  -2   1   6       36.85       42.49      0.55 o 
  -1   1   6       16.73       21.44      0.38 o 
   0   1   6       74.75      106.09      1.00 o 
   1   1   6      160.70      181.74      1.82 o 
   2   1   6      192.89      202.81      1.59 o 
   3   1   6       20.73       26.55      0.55 o 
   4   1   6      253.75      239.94      2.23 o 
   5   1   6       57.38       53.87      1.12 o 
   6   1   6      202.71      200.79      4.62 o 
   7   1   6       40.85       43.54      1.50 o 
   8   1   6        0.81        0.43      0.41 o 
   9   1   6        9.55        7.47      1.02 o 
  10   1   6        3.76        4.58      0.94 o 
 -10   2   6       39.28       39.56      2.37 o 
  -9   2   6       31.47       31.39      2.02 o 
  -8   2   6        0.56       -0.08      0.49 o 
  -7   2   6       84.02       75.28      2.97 o 
  -6   2   6      137.00      126.04      3.98 o 
  -5   2   6      332.40      349.70      3.59 o 
  -4   2   6       77.75       86.21      1.00 o 
  -3   2   6       42.91       38.35      0.55 o 
  -2   2   6      700.25      736.88      4.80 o 
  -1   2   6        0.12       -0.16      0.08 o 
   0   2   6       32.81       33.42      0.71 o 
   1   2   6        2.44        8.95      0.39 o 
   2   2   6        0.09        0.16      0.10 o 
   3   2   6       12.31       11.83      0.41 o 
   4   2   6        5.03        4.12      0.30 o 
   5   2   6      589.78      561.50      6.67 o 
   6   2   6      314.84      299.49      4.68 o 
   7   2   6       47.67       43.86      2.04 o 
   8   2   6        5.02        3.18      0.80 o 
   9   2   6        4.30        2.97      0.60 o 
  10   2   6       26.64       25.40      1.60 o 
 -10   3   6        0.00        0.21      0.66 o 
  -9   3   6       29.28       35.89      2.30 o 
  -8   3   6        9.33        6.27      1.09 o 
  -7   3   6       20.16       14.83      1.41 o 
  -6   3   6       12.96        7.18      0.59 o 
  -5   3   6       27.12       33.76      1.01 o 
  -4   3   6        6.60        4.48      0.30 o 
  -3   3   6      139.34      139.31      1.29 o 
  -2   3   6       37.71       31.29      0.42 o 
  -1   3   6      190.04      217.25      1.61 o 
   0   3   6      228.38      251.41      1.83 o 
   1   3   6        3.65       11.98      0.32 o 
   2   3   6      175.17      157.42      1.38 o 
   3   3   6       20.85       20.31      0.49 o 
   4   3   6        7.61        9.44      0.37 o 
   5   3   6      126.90      138.08      1.66 o 
   6   3   6      420.59      389.04      4.96 o 
   7   3   6        4.73        3.32      0.71 o 
   8   3   6        0.05        0.27      0.34 o 
   9   3   6       18.84       20.72      1.27 o 
  10   3   6       19.80       20.31      1.18 o 
  11   3   6       33.62       36.86      4.13 o 
  -9   4   6        4.15        3.22      1.01 o 
  -8   4   6        5.45        5.59      1.17 o 
  -7   4   6       56.56       52.58      1.68 o 
  -6   4   6      153.04      153.50      3.17 o 
  -5   4   6      103.80      106.21      1.99 o 
  -4   4   6       35.41       36.73      0.90 o 
  -3   4   6       25.76       23.27      0.56 o 
  -2   4   6       85.97       91.00      0.88 o 
  -1   4   6       42.98       50.23      0.53 o 
   0   4   6        5.83       13.63      0.30 o 
   1   4   6        0.90        0.14      0.09 o 
   2   4   6      374.27      375.72      2.88 o 
   3   4   6       29.01       27.25      0.52 o 
   4   4   6       15.17       13.40      0.49 o 
   5   4   6      135.98      132.89      1.76 o 
   6   4   6      118.75      110.07      1.93 o 
   7   4   6      113.04      105.16      2.08 o 
   8   4   6       91.33       81.50      1.85 o 
   9   4   6        0.51        0.37      0.34 o 
  10   4   6       14.24       10.98      0.90 o 
  11   4   6       72.42       74.67      2.22 o 
  -8   5   6       20.92       18.83      1.22 o 
  -7   5   6       19.87       19.55      3.06 o 
  -6   5   6       80.42       74.24      2.85 o 
  -5   5   6      104.10       98.72      1.59 o 
  -4   5   6        7.34        6.66      0.48 o 
  -3   5   6       96.58      102.52      1.56 o 
  -2   5   6       18.80       17.53      0.50 o 
  -1   5   6      110.75      111.51      0.97 o 
   0   5   6       22.82       19.70      0.37 o 
   1   5   6       67.59       75.96      0.87 o 
   2   5   6       28.67       26.16      0.48 o 
   3   5   6        5.63        3.90      0.26 o 
   4   5   6        1.67        1.65      0.23 o 
   5   5   6      960.39      941.05      9.04 o 
   6   5   6      302.60      252.42      3.62 o 
   7   5   6       78.15       59.63      1.61 o 
   8   5   6       38.22       38.98      1.25 o 
   9   5   6       36.88       40.39      2.01 o 
  10   5   6        0.19        0.44      0.37 o 
  11   5   6       15.73       16.12      1.08 o 
  -8   6   6       11.20       11.72      1.08 o 
  -7   6   6        0.00       -0.02      0.43 o 
  -6   6   6      128.85      118.39      3.00 o 
  -5   6   6      160.99      159.32      2.39 o 
  -4   6   6       85.93       86.87      1.71 o 
  -3   6   6       21.06       18.58      0.66 o 
  -2   6   6        8.47        7.38      0.35 o 
  -1   6   6       11.67       12.51      0.36 o 
   0   6   6       15.21       14.80      0.49 o 
   1   6   6       71.01       68.76      0.90 o 
   2   6   6       79.12       88.66      1.02 o 
   3   6   6        0.77        0.56      0.18 o 
   4   6   6      402.65      395.28      3.85 o 
   5   6   6       22.92       16.77      0.85 o 
   6   6   6       33.21       34.54      0.92 o 
   7   6   6       22.94       18.78      0.89 o 
   8   6   6       28.42       26.60      1.08 o 
   9   6   6        7.96        6.20      0.64 o 
  10   6   6        7.94        9.87      0.79 o 
  11   6   6       59.37       64.90      1.84 o 
  -7   7   6        3.65        3.65      1.36 o 
  -6   7   6      115.67      121.56      3.22 o 
  -5   7   6       80.59       83.29      3.17 o 
  -4   7   6       12.79       11.83      0.66 o 
  -3   7   6      261.51      261.36      3.23 o 
  -2   7   6       98.97      100.51      1.40 o 
  -1   7   6        8.70        8.85      0.42 o 
   0   7   6        4.93        3.75      0.27 o 
   1   7   6       25.11       25.67      0.55 o 
   2   7   6        1.37        0.03      0.24 o 
   3   7   6       61.22       56.85      1.00 o 
   4   7   6       72.72       70.05      1.11 o 
   5   7   6      723.35      681.10      6.40 o 
   6   7   6      429.28      371.18      4.19 o 
   7   7   6        7.67        5.73      0.58 o 
   8   7   6        0.95        0.91      0.37 o 
   9   7   6       39.49       44.37      1.45 o 
  10   7   6       19.82       22.20      1.10 o 
  11   7   6        0.24        0.04      0.40 o 
  -6   8   6       55.07       52.61      2.15 o 
  -5   8   6        1.23        0.92      0.34 o 
  -4   8   6        0.21        0.00      0.30 o 
  -3   8   6       41.80       40.60      1.18 o 
  -2   8   6       55.38       55.35      1.27 o 
  -1   8   6        0.00        0.26      0.21 o 
   0   8   6       97.41       92.34      1.35 o 
   1   8   6       73.01       67.21      1.05 o 
   2   8   6        7.94        4.84      0.31 o 
   3   8   6       21.29       20.26      0.64 o 
   4   8   6      186.66      178.11      2.24 o 
   5   8   6      384.75      367.35      4.67 o 
   6   8   6        1.95        1.87      0.33 o 
   7   8   6       61.85       51.67      1.53 o 
   8   8   6       40.34       35.61      1.29 o 
   9   8   6        0.53       -0.06      0.32 o 
  10   8   6       26.26       27.33      1.15 o 
  11   8   6        4.25        5.28      0.70 o 
  -5   9   6       22.63       19.51      0.88 o 
  -4   9   6       17.54       16.44      1.48 o 
  -3   9   6      206.79      210.81      3.63 o 
  -2   9   6      128.79      126.33      2.57 o 
  -1   9   6        0.05       -0.01      0.23 o 
   0   9   6       20.28       21.64      0.74 o 
   1   9   6        1.86        1.27      0.30 o 
   2   9   6       70.75       73.38      1.21 o 
   3   9   6        0.66        0.78      0.26 o 
   4   9   6       79.92       76.78      1.45 o 
   5   9   6      588.34      577.38      6.17 o 
   6   9   6       31.63       28.93      1.03 o 
   7   9   6        5.38        4.53      0.47 o 
   8   9   6       60.85       62.77      1.84 o 
   9   9   6       44.73       46.89      2.13 o 
  10   9   6        1.13        0.92      0.45 o 
  11   9   6        2.25        1.70      0.48 o 
  -4  10   6       37.08       35.24      1.39 o 
  -3  10   6       43.30       38.02      1.55 o 
  -2  10   6      196.66      198.64      3.58 o 
  -1  10   6       22.62       22.34      0.82 o 
   0  10   6       90.26       90.14      1.63 o 
   1  10   6      205.97      212.23      3.04 o 
   2  10   6       50.12       49.96      1.20 o 
   3  10   6        1.19        0.62      0.30 o 
   4  10   6      121.55      118.31      1.97 o 
   5  10   6      117.58      124.23      2.04 o 
   6  10   6       11.24       13.29      1.35 o 
   7  10   6       67.17       66.58      1.80 o 
   8  10   6        0.05        0.12      0.32 o 
   9  10   6       12.50       12.29      1.00 o 
  10  10   6       13.74       12.46      1.02 o 
  -2  11   6       73.93       76.08      2.08 o 
  -1  11   6       10.67       11.39      0.87 o 
   0  11   6       17.43       18.56      0.97 o 
   1  11   6       30.80       33.38      2.36 o 
   2  11   6       19.92       21.29      0.84 o 
   3  11   6       31.38       36.29      1.51 o 
   4  11   6       39.10       37.57      1.11 o 
   5  11   6      251.71      262.17      3.47 o 
   6  11   6        3.82        3.19      0.58 o 
   7  11   6       63.10       61.34      1.70 o 
   8  11   6        9.19        8.26      0.70 o 
   9  11   6        8.21        8.30      0.77 o 
  10  11   6        0.28        0.34      0.43 o 
   0  12   6       86.94       91.29      2.17 o 
   1  12   6        1.06       -0.52      0.41 o 
   2  12   6       35.99       34.23      2.22 o 
   3  12   6       51.60       52.89      2.77 o 
   4  12   6        2.81        2.23      1.31 o 
   5  12   6       68.93       74.60      1.84 o 
   6  12   6        5.57        5.82      0.81 o 
   7  12   6        8.10        7.19      0.75 o 
   8  12   6        0.03        0.51      0.45 o 
   9  12   6       13.11       11.72      0.86 o 
   4  13   6       33.77       34.33      1.67 o 
   5  13   6       35.07       35.27      1.70 o 
   6  13   6       18.86       17.02      1.11 o 
  -5  -8   7       83.93       86.85      2.04 o 
  -4  -8   7       11.83       10.26      0.95 o 
  -3  -8   7       12.02       11.22      0.97 o 
  -8  -7   7       20.36       18.71      1.23 o 
  -7  -7   7       49.24       52.02      1.87 o 
  -6  -7   7        4.76        4.34      0.65 o 
  -5  -7   7        0.37        0.84      0.44 o 
  -4  -7   7      126.84      136.31      2.53 o 
  -3  -7   7        8.49        7.25      0.77 o 
  -2  -7   7       17.93       18.95      1.09 o 
  -1  -7   7       55.29       60.71      1.46 o 
   0  -7   7       17.11       15.77      0.88 o 
   1  -7   7        0.03        0.59      0.57 o 
  -9  -6   7       79.02       85.49      2.33 o 
  -8  -6   7        2.01        2.59      0.59 o 
  -7  -6   7        0.01       -0.20      0.39 o 
  -6  -6   7       64.04       62.60      2.57 o 
  -5  -6   7       69.50       65.19      1.66 o 
  -4  -6   7        9.47        9.13      0.72 o 
  -3  -6   7        0.36        0.24      0.30 o 
  -2  -6   7       15.00       15.32      1.28 o 
  -1  -6   7        1.01        0.53      0.28 o 
   0  -6   7       21.37       21.13      0.87 o 
   1  -6   7        7.14        6.91      1.00 o 
   2  -6   7       34.44       30.06      1.19 o 
   3  -6   7       76.64       78.24      2.11 o 
 -10  -5   7       33.96       33.69      3.33 o 
  -9  -5   7        2.07        2.25      1.02 o 
  -8  -5   7        0.33        0.68      0.43 o 
  -7  -5   7       16.56       14.83      1.47 o 
  -6  -5   7       67.28       68.51      1.93 o 
  -5  -5   7       99.25      100.81      3.08 o 
  -4  -5   7      330.69      334.27      4.58 o 
  -3  -5   7        0.70        0.64      0.33 o 
  -2  -5   7        0.14       -0.15      0.20 o 
  -1  -5   7       15.70       15.73      0.63 o 
   0  -5   7        1.69        2.52      0.38 o 
   1  -5   7       15.82       15.45      0.69 o 
   2  -5   7       28.92       27.05      0.98 o 
   3  -5   7       29.62       31.59      1.18 o 
   4  -5   7        0.87        0.07      0.38 o 
 -10  -4   7       26.63       30.67      1.80 o 
  -9  -4   7       86.63       95.82      3.12 o 
  -8  -4   7        8.30       11.18      0.80 o 
  -7  -4   7        0.02        0.21      0.37 o 
  -6  -4   7      373.93      361.68      4.64 o 
  -5  -4   7        4.71        1.87      0.82 o 
  -4  -4   7       27.76       29.59      0.98 o 
  -3  -4   7       30.76       32.66      0.94 o 
  -2  -4   7        5.01        5.41      0.37 o 
  -1  -4   7        0.52        0.52      0.20 o 
   0  -4   7        2.33        2.85      0.28 o 
   1  -4   7       31.10       31.77      0.86 o 
   2  -4   7       64.43       66.34      1.44 o 
   3  -4   7       22.66       22.14      0.86 o 
   4  -4   7       52.97       52.76      1.36 o 
   5  -4   7       24.93       22.32      0.91 o 
 -10  -3   7       41.41       48.27      2.67 o 
  -9  -3   7       11.24       10.22      1.56 o 
  -8  -3   7        7.03        6.96      1.81 o 
  -7  -3   7        1.93        0.59      0.34 o 
  -6  -3   7       33.78       27.25      1.07 o 
  -5  -3   7       62.70       65.92      1.68 o 
  -4  -3   7      251.90      256.34      3.42 o 
  -3  -3   7       37.48       37.71      1.02 o 
  -2  -3   7        0.96        1.09      0.21 o 
  -1  -3   7        3.18        3.76      0.56 o 
   0  -3   7      144.73      147.43      1.54 o 
   1  -3   7       16.66       14.51      0.53 o 
   2  -3   7       49.75       50.06      0.89 o 
   3  -3   7        1.04        0.42      0.26 o 
   4  -3   7       14.71       14.57      1.12 o 
   5  -3   7       12.74       12.56      0.67 o 
   6  -3   7        9.40        5.68      0.78 o 
 -10  -2   7       88.66       94.00      3.73 o 
  -9  -2   7       36.94       32.55      3.03 o 
  -8  -2   7        0.01       -0.02      0.39 o 
  -7  -2   7      102.19       90.16      2.70 o 
  -6  -2   7      165.24      145.75      2.62 o 
  -5  -2   7       28.92       31.12      0.71 o 
  -4  -2   7       63.65       62.66      1.23 o 
  -3  -2   7        1.18        0.36      0.21 o 
  -2  -2   7        0.01        0.37      0.19 o 
  -1  -2   7       89.05       93.07      1.07 o 
   0  -2   7        1.14        0.52      0.17 o 
   1  -2   7      162.27      174.64      1.72 o 
   2  -2   7       14.78        9.11      0.39 o 
   3  -2   7        2.50        2.18      0.36 o 
   4  -2   7        5.96        5.58      0.40 o 
   5  -2   7       40.60       36.40      0.91 o 
   6  -2   7       94.88       95.60      2.45 o 
   7  -2   7      185.60      198.15      3.48 o 
 -10  -1   7       12.07       15.29      1.51 o 
  -9  -1   7       31.81       34.37      2.12 o 
  -8  -1   7        5.06        4.94      0.75 o 
  -7  -1   7        1.65        0.54      0.41 o 
  -6  -1   7       13.66        8.41      0.53 o 
  -5  -1   7        4.32        2.84      0.23 o 
  -4  -1   7       12.95       11.15      0.51 o 
  -3  -1   7        0.14       -0.31      0.16 o 
  -2  -1   7       66.65       66.63      0.92 o 
  -1  -1   7      147.11      154.71      1.45 o 
   0  -1   7       60.25       60.42      0.95 o 
   1  -1   7       60.09       64.54      0.79 o 
   2  -1   7      158.04      154.08      1.65 o 
   3  -1   7        0.00       -0.27      0.17 o 
   4  -1   7        8.85        9.16      0.46 o 
   5  -1   7       51.11       49.00      1.04 o 
   6  -1   7       60.30       54.53      1.27 o 
   7  -1   7       12.05       10.21      0.71 o 
   8  -1   7        5.84        6.16      0.76 o 
 -10   0   7        3.51        3.38      0.92 o 
  -9   0   7       62.67       64.44      2.92 o 
  -8   0   7       23.87       22.59      1.67 o 
  -7   0   7       49.43       46.79      1.78 o 
  -6   0   7       92.02       88.68      1.79 o 
  -5   0   7      492.49      492.33      5.14 o 
  -4   0   7        0.24        0.28      0.16 o 
  -3   0   7        0.21        0.31      0.17 o 
  -2   0   7      143.55      148.08      1.44 o 
  -1   0   7        2.15        3.68      0.27 o 
   0   0   7        9.87        7.20      0.30 o 
   1   0   7      141.90      150.37      1.41 o 
   2   0   7       82.47       77.56      0.99 o 
   3   0   7      288.80      267.10      2.57 o 
   4   0   7       26.23       24.81      0.83 o 
   5   0   7        1.46        1.47      0.26 o 
   6   0   7       78.15       78.97      1.48 o 
   7   0   7       85.55       85.04      1.59 o 
   8   0   7        0.48        0.22      0.47 o 
   9   0   7        5.75        5.40      0.74 o 
 -10   1   7        3.58        2.78      0.63 o 
  -9   1   7        9.01        8.53      1.16 o 
  -8   1   7        6.87        4.65      0.68 o 
  -7   1   7        4.54        7.77      1.08 o 
  -6   1   7       53.69       39.28      1.96 o 
  -5   1   7      300.09      269.51      3.36 o 
  -4   1   7      230.60      211.48      2.20 o 
  -3   1   7       41.61       50.97      0.77 o 
  -2   1   7      375.94      346.43      2.62 o 
  -1   1   7      113.25      115.44      1.06 o 
   0   1   7       17.59       18.37      0.40 o 
   1   1   7        4.30        6.56      0.26 o 
   2   1   7      323.80      324.58      2.47 o 
   3   1   7        5.55        4.40      0.31 o 
   4   1   7        9.27        8.50      0.46 o 
   5   1   7      193.83      181.08      2.79 o 
   6   1   7      592.30      580.85      8.12 o 
   7   1   7       46.60       49.25      1.31 o 
   8   1   7        0.38        0.35      0.32 o 
   9   1   7        0.49       -0.40      0.54 o 
 -10   2   7        1.47        1.31      0.81 o 
  -9   2   7       13.22       12.53      1.49 o 
  -8   2   7        1.96        0.36      0.57 o 
  -7   2   7        0.11        0.15      0.49 o 
  -6   2   7       55.39       46.47      1.22 o 
  -5   2   7      122.17      116.22      1.63 o 
  -4   2   7        4.59        4.59      0.30 o 
  -3   2   7        0.16        0.53      0.14 o 
  -2   2   7       34.48       35.48      0.52 o 
  -1   2   7      125.53      137.67      1.23 o 
   0   2   7       75.15       89.56      0.94 o 
   1   2   7      111.88      117.95      1.94 o 
   2   2   7      130.89      131.30      1.35 o 
   3   2   7       16.66       17.76      0.48 o 
   4   2   7        0.33        0.08      0.16 o 
   5   2   7       82.44       72.08      1.21 o 
   6   2   7       26.52       23.87      0.71 o 
   7   2   7       65.52       60.27      1.40 o 
   8   2   7       12.42       14.41      2.32 o 
   9   2   7        0.16        0.22      0.45 o 
  10   2   7        0.90        1.31      0.69 o 
  -9   3   7        0.17        0.95      0.73 o 
  -8   3   7       37.54       37.69      2.33 o 
  -7   3   7        7.51        8.31      0.70 o 
  -6   3   7       62.74       48.35      1.52 o 
  -5   3   7      329.51      310.06      5.32 o 
  -4   3   7      146.10      137.47      1.68 o 
  -3   3   7      179.42      185.44      1.73 o 
  -2   3   7      613.81      633.22      4.23 o 
  -1   3   7       21.34       19.58      0.34 o 
   0   3   7       33.81       35.69      0.53 o 
   1   3   7      104.50       98.93      1.10 o 
   2   3   7        2.14       -0.36      0.18 o 
   3   3   7        0.60        1.08      0.19 o 
   4   3   7        1.55        1.46      0.21 o 
   5   3   7     1117.84     1048.35     10.18 o 
   6   3   7      698.86      647.18      7.24 o 
   7   3   7       69.10       65.95      1.89 o 
   8   3   7        5.20        3.34      0.58 o 
   9   3   7       46.52       52.15      1.81 o 
  10   3   7        3.91        4.36      0.96 o 
  -9   4   7        2.71        2.77      0.99 o 
  -8   4   7       42.71       38.33      1.55 o 
  -7   4   7        3.03        4.23      0.62 o 
  -6   4   7      181.47      166.24      3.44 o 
  -5   4   7       79.34       70.14      1.22 o 
  -4   4   7      213.74      219.87      2.60 o 
  -3   4   7       26.32       26.33      0.64 o 
  -2   4   7       15.36        9.85      0.36 o 
  -1   4   7       23.40       21.42      0.49 o 
   0   4   7        0.36        0.36      0.13 o 
   1   4   7      676.55      666.32      4.83 o 
   2   4   7       18.81        7.75      0.33 o 
   3   4   7        1.16        1.01      0.18 o 
   4   4   7       46.84       53.79      0.85 o 
   5   4   7      101.84       82.43      1.36 o 
   6   4   7      263.44      232.76      2.91 o 
   7   4   7       15.65       11.88      0.77 o 
   8   4   7       16.90       16.19      1.00 o 
   9   4   7       35.48       34.90      1.48 o 
  10   4   7       12.97       13.93      1.18 o 
  11   4   7        0.06       -0.14      1.12 o 
  -8   5   7       16.60       15.25      1.13 o 
  -7   5   7        0.00        0.14      0.62 o 
  -6   5   7        0.42       -0.19      0.32 o 
  -5   5   7       26.34       24.68      0.75 o 
  -4   5   7       60.67       60.78      1.23 o 
  -3   5   7      151.15      156.29      2.11 o 
  -2   5   7      723.91      741.29      5.57 o 
  -1   5   7      116.38      110.90      1.03 o 
   0   5   7       23.12       25.59      0.44 o 
   1   5   7       32.03       31.19      0.52 o 
   2   5   7      173.13      175.18      1.60 o 
   3   5   7        0.16       -0.33      0.16 o 
   4   5   7       60.08       61.79      1.01 o 
   5   5   7     1173.48     1052.34     10.78 o 
   6   5   7      630.92      563.36      5.84 o 
   7   5   7        8.91        8.51      0.68 o 
   8   5   7       17.87       14.68      1.06 o 
   9   5   7       77.95       82.98      2.33 o 
  10   5   7       53.87       63.65      2.03 o 
  11   5   7        0.93        0.46      0.51 o 
  -8   6   7       11.06       10.88      1.08 o 
  -7   6   7       16.10       15.76      1.18 o 
  -6   6   7       49.56       45.21      1.78 o 
  -5   6   7        1.28        1.82      0.36 o 
  -4   6   7       85.68       85.50      1.69 o 
  -3   6   7      127.17      124.19      1.89 o 
  -2   6   7      128.13      111.34      1.65 o 
  -1   6   7       65.88       63.49      0.92 o 
   0   6   7      143.75      137.63      1.17 o 
   1   6   7      254.85      242.66      2.06 o 
   2   6   7      173.05      178.55      1.85 o 
   3   6   7        2.01        1.60      0.23 o 
   4   6   7       26.48       27.59      0.71 o 
   5   6   7      369.25      333.56      3.91 o 
   6   6   7       77.62       83.87      1.52 o 
   7   6   7       37.06       32.27      1.16 o 
   8   6   7        0.19        0.39      0.34 o 
   9   6   7        3.76        3.86      0.58 o 
  10   6   7       13.20       12.27      0.90 o 
  11   6   7       74.85       80.21      2.15 o 
  -7   7   7        0.86        0.86      0.60 o 
  -6   7   7       11.92       14.08      1.14 o 
  -5   7   7       10.47       10.86      0.65 o 
  -4   7   7       83.43       82.86      2.50 o 
  -3   7   7       35.90       38.26      1.00 o 
  -2   7   7      442.50      434.72      4.18 o 
  -1   7   7       10.56        8.99      0.41 o 
   0   7   7       92.09       95.07      1.36 o 
   1   7   7       20.02       18.80      0.45 o 
   2   7   7      373.73      377.78      3.28 o 
   3   7   7      126.93      120.51      1.68 o 
   4   7   7       22.40       25.89      0.72 o 
   5   7   7      583.29      536.76      6.23 o 
   6   7   7       66.53       56.41      1.93 o 
   7   7   7       10.00        7.26      0.53 o 
   8   7   7       47.23       36.88      1.32 o 
   9   7   7       47.81       48.87      1.58 o 
  10   7   7        7.69       10.08      0.87 o 
  11   7   7        0.37       -0.06      0.39 o 
  -6   8   7       69.53       74.81      2.61 o 
  -5   8   7       20.44       19.01      1.08 o 
  -4   8   7      105.36       99.62      1.96 o 
  -3   8   7      159.09      155.50      2.56 o 
  -2   8   7      480.50      489.88      6.00 o 
  -1   8   7       10.31        8.90      0.49 o 
   0   8   7       77.28       80.80      1.26 o 
   1   8   7      261.13      268.22      3.07 o 
   2   8   7       38.82       36.26      0.77 o 
   3   8   7       27.88       23.83      0.75 o 
   4   8   7       17.46       18.31      0.65 o 
   5   8   7       37.90       43.55      1.81 o 
   6   8   7       26.71       30.52      1.03 o 
   7   8   7       74.32       72.54      1.63 o 
   8   8   7       11.23        9.74      0.89 o 
   9   8   7        0.81        0.52      0.37 o 
  10   8   7       73.38       74.61      2.07 o 
  11   8   7       49.14       59.93      1.90 o 
  -5   9   7        0.52        0.69      0.38 o 
  -4   9   7       58.43       59.22      1.53 o 
  -3   9   7        2.94        3.96      0.59 o 
  -2   9   7       70.70       69.63      1.98 o 
  -1   9   7        5.88        7.00      0.48 o 
   0   9   7       12.72       12.83      0.61 o 
   1   9   7      137.74      135.31      2.02 o 
   2   9   7       97.96      103.43      1.61 o 
   3   9   7       99.94       96.50      2.24 o 
   4   9   7        4.90        5.81      0.53 o 
   5   9   7       82.85       73.82      1.73 o 
   6   9   7        5.13        5.14      0.51 o 
   7   9   7        0.17        0.75      0.31 o 
   8   9   7        0.15       -0.19      0.28 o 
   9   9   7       15.90       16.67      1.59 o 
  10   9   7        1.73        1.61      0.53 o 
  11   9   7        0.01       -0.33      0.49 o 
  -3  10   7      290.08      294.88      4.75 o 
  -2  10   7      115.10      118.08      3.03 o 
  -1  10   7       14.63       12.60      0.65 o 
   0  10   7       17.98       15.52      0.92 o 
   1  10   7        3.45        3.05      0.40 o 
   2  10   7      157.37      165.81      4.05 o 
   3  10   7      137.42      130.96      2.54 o 
   4  10   7        4.78        5.68      0.65 o 
   5  10   7        0.91        1.16      0.32 o 
   6  10   7       62.39       56.38      1.42 o 
   7  10   7       13.27       13.88      0.81 o 
   8  10   7        3.75        2.57      0.70 o 
   9  10   7       57.59       59.64      1.53 o 
  10  10   7       36.69       38.85      2.76 o 
  -2  11   7        1.03        0.80      0.49 o 
  -1  11   7        5.45        4.51      1.08 o 
   0  11   7       31.76       33.87      1.26 o 
   1  11   7       55.50       51.56      1.55 o 
   2  11   7        7.07        8.25      0.80 o 
   3  11   7       10.61        7.98      0.83 o 
   4  11   7        0.69        0.82      0.35 o 
   5  11   7       10.21       10.72      0.68 o 
   6  11   7        9.15        6.86      0.59 o 
   7  11   7       39.92       48.38      1.40 o 
   8  11   7        0.03       -0.25      0.33 o 
   9  11   7        2.02        1.55      0.45 o 
   0  12   7        8.02        9.47      0.78 o 
   1  12   7      147.74      148.25      2.94 o 
   2  12   7      281.91      289.24      6.03 o 
   3  12   7        0.10       -0.13      0.70 o 
   4  12   7        0.58        0.83      0.83 o 
   5  12   7        1.76        1.78      0.47 o 
   6  12   7        6.76        8.56      0.80 o 
   7  12   7        8.30        8.85      1.10 o 
   8  12   7        7.44        7.46      0.73 o 
   4  13   7        0.06        0.31      0.54 o 
   5  13   7       39.62       44.16      1.89 o 
  -5  -7   8        2.48        2.73      0.55 o 
  -4  -7   8       15.39       15.98      0.92 o 
  -3  -7   8        1.73        1.71      0.81 o 
  -2  -7   8        7.36        7.71      1.08 o 
  -8  -6   8        0.46        1.44      0.57 o 
  -7  -6   8        6.82        7.16      0.85 o 
  -6  -6   8      222.15      211.78      3.49 o 
  -5  -6   8       17.00       14.59      0.95 o 
  -4  -6   8       24.75       23.40      1.21 o 
  -3  -6   8        2.41        2.16      0.47 o 
  -2  -6   8        3.00        2.37      0.50 o 
  -1  -6   8        3.93        2.28      0.43 o 
   0  -6   8       24.93       25.50      0.97 o 
   1  -6   8       65.07       70.94      1.94 o 
  -9  -5   8        0.58        0.79      0.52 o 
  -8  -5   8        0.84        0.39      0.45 o 
  -7  -5   8       11.47       14.21      1.05 o 
  -6  -5   8        6.29        4.99      0.72 o 
  -5  -5   8        1.27        1.62      0.43 o 
  -4  -5   8       13.31       13.09      0.81 o 
  -3  -5   8       39.11       39.14      1.41 o 
  -2  -5   8       19.83       22.35      0.86 o 
  -1  -5   8        0.06        0.23      0.26 o 
   0  -5   8       36.99       36.42      1.20 o 
   1  -5   8        0.38        0.35      0.31 o 
   2  -5   8       76.14       81.11      1.93 o 
   3  -5   8       26.99       29.12      1.18 o 
  -9  -4   8       17.79       14.12      0.97 o 
  -8  -4   8        0.27        0.13      0.40 o 
  -7  -4   8        0.07        0.31      0.39 o 
  -6  -4   8       45.70       44.03      1.54 o 
  -5  -4   8        2.84        2.39      0.43 o 
  -4  -4   8       56.04       57.81      1.49 o 
  -3  -4   8        3.09        2.80      0.41 o 
  -2  -4   8        1.43        1.44      0.28 o 
  -1  -4   8      159.21      163.27      1.97 o 
   0  -4   8        3.10        1.81      0.35 o 
   1  -4   8       77.67       79.40      1.40 o 
   2  -4   8        0.13        0.10      0.30 o 
   3  -4   8       11.61       11.54      0.71 o 
   4  -4   8       20.81       22.46      1.04 o 
 -10  -3   8        0.07       -0.49      0.67 o 
  -9  -3   8        5.54        4.62      0.89 o 
  -8  -3   8       17.66       15.93      1.17 o 
  -7  -3   8        0.00        0.51      0.36 o 
  -6  -3   8        0.66        1.63      0.55 o 
  -5  -3   8       29.97       27.49      1.16 o 
  -4  -3   8      205.89      204.78      3.04 o 
  -3  -3   8       53.68       54.80      1.23 o 
  -2  -3   8       78.03       77.02      1.51 o 
  -1  -3   8        2.26        3.40      0.33 o 
   0  -3   8        0.95        0.74      0.19 o 
   1  -3   8       14.90       18.54      0.63 o 
   2  -3   8       23.67       21.70      0.68 o 
   3  -3   8        6.95        6.41      0.55 o 
   4  -3   8       34.48       35.08      1.00 o 
   5  -3   8       40.17       43.06      1.21 o 
   6  -3   8      215.57      216.03      5.57 o 
 -10  -2   8        3.91        2.57      0.98 o 
  -9  -2   8       14.53       12.99      1.56 o 
  -8  -2   8       64.58       65.22      3.89 o 
  -7  -2   8        5.73        6.50      0.70 o 
  -6  -2   8        5.50        3.57      0.36 o 
  -5  -2   8      364.49      369.28      4.35 o 
  -4  -2   8       44.58       46.63      1.62 o 
  -3  -2   8       10.74       12.16      0.65 o 
  -2  -2   8       59.34       65.55      1.14 o 
  -1  -2   8       30.87       28.79      0.70 o 
   0  -2   8       36.13       32.84      0.70 o 
   1  -2   8       64.89       63.20      1.10 o 
   2  -2   8        1.09        1.63      0.25 o 
   3  -2   8        3.82        2.95      0.35 o 
   4  -2   8        2.21        1.92      0.34 o 
   5  -2   8       37.39       39.77      1.58 o 
   6  -2   8        9.71       11.62      1.00 o 
   7  -2   8        0.00        0.10      0.55 o 
 -10  -1   8        3.63        1.76      0.85 o 
  -9  -1   8       11.19       10.77      1.44 o 
  -8  -1   8       35.63       31.82      1.65 o 
  -7  -1   8       24.22       23.04      1.09 o 
  -6  -1   8       11.70        7.89      0.63 o 
  -5  -1   8       31.00       23.71      0.65 o 
  -4  -1   8      222.66      211.07      2.73 o 
  -3  -1   8       36.21       35.79      0.93 o 
  -2  -1   8      344.43      351.34      2.95 o 
  -1  -1   8      107.48      112.12      1.25 o 
   0  -1   8        0.71        0.51      0.17 o 
   1  -1   8       11.95       13.35      0.45 o 
   2  -1   8        0.02        0.41      0.18 o 
   3  -1   8       31.72       33.20      0.82 o 
   4  -1   8       76.21       78.75      1.42 o 
   5  -1   8       98.46       91.78      1.56 o 
   6  -1   8      743.40      759.15      8.92 o 
   7  -1   8      104.50      104.96      2.68 o 
 -10   0   8        0.42       -0.02      0.70 o 
  -9   0   8       24.61       22.64      1.94 o 
  -8   0   8        0.38        1.31      0.69 o 
  -7   0   8        1.25        0.75      0.35 o 
  -6   0   8      153.93      128.52      2.42 o 
  -5   0   8      265.82      247.73      2.70 o 
  -4   0   8       58.02       61.66      1.02 o 
  -3   0   8      142.76      146.05      2.06 o 
  -2   0   8       11.00       11.93      0.38 o 
  -1   0   8        1.18        1.40      0.18 o 
   0   0   8       14.28       16.44      0.62 o 
   1   0   8        0.59        0.60      0.16 o 
   2   0   8       91.16       81.30      1.11 o 
   3   0   8      126.95      124.33      1.65 o 
   4   0   8       17.96       18.56      0.61 o 
   5   0   8       19.09       17.30      0.60 o 
   6   0   8       91.04       92.28      2.22 o 
   7   0   8        0.15        0.84      0.40 o 
   8   0   8        1.88        1.92      0.56 o 
 -10   1   8       46.19       44.32      2.67 o 
  -9   1   8       14.04       11.55      1.46 o 
  -8   1   8       25.87       24.79      1.89 o 
  -7   1   8       46.77       42.41      2.81 o 
  -6   1   8       31.99       23.75      0.93 o 
  -5   1   8       14.40       19.27      0.56 o 
  -4   1   8       70.95       68.20      1.04 o 
  -3   1   8        1.97        0.96      0.20 o 
  -2   1   8      670.39      710.04      5.51 o 
  -1   1   8      306.48      304.61      2.40 o 
   0   1   8        0.01        0.14      0.14 o 
   1   1   8       81.52       88.94      1.16 o 
   2   1   8      233.81      228.90      1.95 o 
   3   1   8       67.95       67.83      1.11 o 
   4   1   8       92.58       88.33      1.30 o 
   5   1   8      229.53      227.41      2.66 o 
   6   1   8      496.18      477.45      5.93 o 
   7   1   8       97.35       96.95      2.05 o 
   8   1   8        0.67        0.46      0.38 o 
   9   1   8       29.99       30.62      1.13 o 
  -9   2   8        8.14        5.83      0.85 o 
  -8   2   8        0.04        0.15      0.43 o 
  -7   2   8       76.49       76.38      2.08 o 
  -6   2   8      321.39      283.11      5.18 o 
  -5   2   8      111.21      102.75      1.46 o 
  -4   2   8      204.80      215.44      2.36 o 
  -3   2   8       26.79       25.98      0.59 o 
  -2   2   8      527.88      493.26      3.76 o 
  -1   2   8      125.43      123.11      1.17 o 
   0   2   8        9.94       10.00      0.34 o 
   1   2   8      361.11      335.70      3.30 o 
   2   2   8       93.15       83.64      1.04 o 
   3   2   8       87.60       90.88      1.23 o 
   4   2   8        1.21        0.75      0.20 o 
   5   2   8       23.26       20.78      0.69 o 
   6   2   8      243.26      241.72      3.50 o 
   7   2   8       40.62       37.29      1.18 o 
   8   2   8       11.83       12.65      0.78 o 
   9   2   8       26.28       27.64      1.86 o 
  -9   3   8       60.11       62.03      2.36 o 
  -8   3   8       17.83       19.50      1.24 o 
  -7   3   8       28.38       21.79      0.99 o 
  -6   3   8        1.46        3.11      0.46 o 
  -5   3   8       51.04       50.30      0.95 o 
  -4   3   8       10.09        8.28      0.44 o 
  -3   3   8        4.04        6.55      0.37 o 
  -2   3   8      567.95      583.28      4.02 o 
  -1   3   8      223.58      212.30      1.67 o 
   0   3   8       63.00       78.61      0.94 o 
   1   3   8       76.73       78.51      0.92 o 
   2   3   8      381.55      386.91      3.11 o 
   3   3   8      106.03      103.58      1.70 o 
   4   3   8      112.81      111.41      1.53 o 
   5   3   8      150.15      143.16      2.01 o 
   6   3   8      115.07       98.72      1.90 o 
   7   3   8        3.62        2.86      0.42 o 
   8   3   8        0.16        0.23      0.48 o 
   9   3   8       64.19       62.57      2.10 o 
  10   3   8       10.59       11.16      1.46 o 
  -9   4   8       28.17       37.81      1.70 o 
  -8   4   8       41.85       44.17      2.54 o 
  -7   4   8       33.44       36.32      1.51 o 
  -6   4   8        6.31        3.62      0.59 o 
  -5   4   8       78.27       79.34      1.50 o 
  -4   4   8       24.65       27.45      0.84 o 
  -3   4   8      412.02      393.54      3.56 o 
  -2   4   8      881.77      818.44      5.64 o 
  -1   4   8      290.00      267.80      2.01 o 
   0   4   8       25.64       23.82      0.46 o 
   1   4   8      182.01      158.76      2.14 o 
   2   4   8       51.73       58.64      0.87 o 
   3   4   8      177.31      158.73      1.84 o 
   4   4   8        5.48        8.11      0.55 o 
   5   4   8      228.42      215.47      3.10 o 
   6   4   8        2.45        0.74      0.29 o 
   7   4   8       24.18       19.79      0.83 o 
   8   4   8        2.84        2.58      0.56 o 
   9   4   8        6.79        6.83      1.48 o 
  10   4   8        0.47        0.78      0.51 o 
  -8   5   8        1.07        0.81      0.55 o 
  -7   5   8        5.55        3.78      0.67 o 
  -6   5   8        3.49        3.40      0.99 o 
  -5   5   8       25.60       24.57      0.79 o 
  -4   5   8       85.48       80.50      1.42 o 
  -3   5   8       15.10       18.19      0.83 o 
  -2   5   8      145.70      137.74      1.48 o 
  -1   5   8        3.98        2.54      0.23 o 
   0   5   8       10.13       11.47      0.33 o 
   1   5   8        6.78        8.80      0.29 o 
   2   5   8      285.16      305.67      2.46 o 
   3   5   8        8.56        9.21      0.39 o 
   4   5   8        7.00        7.77      0.47 o 
   5   5   8       30.18       26.97      0.88 o 
   6   5   8        9.57       11.71      0.69 o 
   7   5   8        1.03        1.73      0.34 o 
   8   5   8        3.89        2.07      0.53 o 
   9   5   8       10.66        8.78      0.90 o 
  10   5   8       10.73       12.58      1.08 o 
  -7   6   8       53.54       52.35      2.02 o 
  -6   6   8        9.81        9.29      0.93 o 
  -5   6   8        8.63        9.30      0.62 o 
  -4   6   8        8.14       10.13      0.55 o 
  -3   6   8      417.49      393.75      4.40 o 
  -2   6   8     1161.68     1145.42      8.95 o 
  -1   6   8        0.92        0.99      0.19 o 
   0   6   8       91.48       91.58      1.10 o 
   1   6   8      117.21      115.82      1.17 o 
   2   6   8      653.26      598.68      4.31 o 
   3   6   8      255.05      228.86      2.44 o 
   4   6   8        8.39        8.50      0.52 o 
   5   6   8       56.86       62.50      1.32 o 
   6   6   8        8.28        5.30      0.46 o 
   7   6   8       43.09       37.81      1.05 o 
   8   6   8       70.56       65.35      1.80 o 
   9   6   8       72.00       74.96      2.01 o 
  10   6   8      111.28      117.28      2.67 o 
  11   6   8        0.04       -0.12      0.53 o 
  -7   7   8        7.35        9.00      1.05 o 
  -6   7   8        4.20        4.49      0.80 o 
  -5   7   8       18.94       17.84      0.89 o 
  -4   7   8       29.32       28.02      0.97 o 
  -3   7   8        0.15        0.42      0.26 o 
  -2   7   8        8.70        8.08      0.53 o 
  -1   7   8        0.69        0.83      0.22 o 
   0   7   8       13.81       13.05      0.48 o 
   1   7   8       40.55       40.86      0.67 o 
   2   7   8       20.17       22.10      0.55 o 
   3   7   8        0.75        0.47      0.23 o 
   4   7   8       18.47       18.94      0.68 o 
   5   7   8        1.29        0.50      0.28 o 
   6   7   8       94.73       85.00      1.64 o 
   7   7   8        2.22        3.42      0.42 o 
   8   7   8        1.69        0.78      0.37 o 
   9   7   8        1.15        0.70      0.75 o 
  10   7   8       32.14       40.48      1.54 o 
  11   7   8        5.00        4.35      0.78 o 
  -6   8   8        0.47        0.30      0.66 o 
  -5   8   8       61.93       64.03      1.50 o 
  -4   8   8        0.14       -0.09      0.42 o 
  -3   8   8      206.05      206.41      3.13 o 
  -2   8   8      216.74      216.55      3.29 o 
  -1   8   8        7.33        7.30      0.59 o 
   0   8   8       18.27       18.89      0.78 o 
   1   8   8       31.86       26.23      0.64 o 
   2   8   8      794.45      750.36      6.90 o 
   3   8   8      313.13      296.86      3.29 o 
   4   8   8       34.75       40.38      1.01 o 
   5   8   8        0.13        0.40      0.25 o 
   6   8   8       25.75       22.47      0.93 o 
   7   8   8       47.32       48.22      1.39 o 
   8   8   8        0.64        0.20      0.29 o 
   9   8   8       83.82       95.16      3.58 o 
  10   8   8       68.61       81.42      3.17 o 
  11   8   8        5.06        6.41      0.89 o 
  -5   9   8       32.70       31.75      1.11 o 
  -4   9   8       12.27       12.09      1.17 o 
  -3   9   8       23.36       23.61      1.10 o 
  -2   9   8       11.84       11.65      0.82 o 
  -1   9   8        2.97        4.32      0.42 o 
   0   9   8       87.90       90.31      1.60 o 
   1   9   8       14.10       13.47      0.62 o 
   2   9   8        2.37        2.64      0.37 o 
   3   9   8       17.16       18.82      0.77 o 
   4   9   8       67.81       67.86      1.48 o 
   5   9   8        0.39        0.23      0.26 o 
   6   9   8       78.22       67.81      1.66 o 
   7   9   8        3.33        3.71      0.65 o 
   8   9   8        0.64        0.12      0.32 o 
   9   9   8       13.98       15.15      1.06 o 
  10   9   8        3.39        3.96      0.72 o 
  -3  10   8       49.97       47.43      1.61 o 
  -2  10   8        6.09        5.16      0.67 o 
  -1  10   8        0.32        0.40      0.29 o 
   0  10   8       21.13       21.80      2.12 o 
   1  10   8      261.70      251.09      5.99 o 
   2  10   8      271.65      251.68      3.38 o 
   3  10   8        3.58        3.20      0.47 o 
   4  10   8       10.50        8.79      0.60 o 
   5  10   8       21.16       21.24      0.99 o 
   6  10   8        0.27        0.07      0.34 o 
   7  10   8       11.35       11.52      0.81 o 
   8  10   8       16.57       16.58      0.95 o 
   9  10   8       83.94       93.20      3.36 o 
  10  10   8       29.66       33.23      1.72 o 
  -2  11   8        0.32        0.16      0.50 o 
  -1  11   8        0.02       -0.28      0.50 o 
   0  11   8       77.21       74.67      1.90 o 
   1  11   8        8.96        9.88      0.77 o 
   2  11   8       41.90       41.47      1.15 o 
   3  11   8        2.90        3.54      0.66 o 
   4  11   8       29.82       28.90      1.10 o 
   5  11   8        0.94        1.57      0.40 o 
   6  11   8       15.02       14.54      0.79 o 
   7  11   8        4.69        4.28      0.61 o 
   8  11   8        0.04        0.04      0.39 o 
   9  11   8       10.41       10.58      0.97 o 
   0  12   8        3.01        3.38      0.59 o 
   1  12   8       46.54       47.84      1.54 o 
   2  12   8       11.68       10.95      1.15 o 
   3  12   8        0.27       -0.17      0.46 o 
   4  12   8        0.28       -0.22      0.44 o 
   5  12   8        0.15        0.19      0.39 o 
   6  12   8        4.74        4.30      0.54 o 
   7  12   8        1.66        1.31      0.51 o 
   8  12   8        2.26        3.30      0.62 o 
  -5  -6   9      106.32      112.39      2.76 o 
  -4  -6   9       49.95       55.26      1.59 o 
  -3  -6   9       47.04       53.31      1.81 o 
  -2  -6   9        0.00        0.36      0.50 o 
  -1  -6   9       37.23       41.39      2.10 o 
  -7  -5   9       24.16       21.80      1.57 o 
  -6  -5   9       72.66       67.65      1.80 o 
  -5  -5   9        6.01        5.68      0.65 o 
  -4  -5   9       35.10       35.34      2.35 o 
  -3  -5   9       58.04       63.91      1.91 o 
  -2  -5   9       42.22       42.27      1.37 o 
  -1  -5   9       92.37       93.52      1.82 o 
   0  -5   9        3.29        2.54      0.44 o 
   1  -5   9       32.66       33.78      1.54 o 
  -8  -4   9       51.35       55.98      3.41 o 
  -7  -4   9       53.90       56.29      1.87 o 
  -6  -4   9        9.78        8.30      0.86 o 
  -5  -4   9      338.69      343.64      4.68 o 
  -4  -4   9        0.13        0.13      0.34 o 
  -3  -4   9        7.55        7.16      0.73 o 
  -2  -4   9        6.81        7.30      0.64 o 
  -1  -4   9        8.87        8.26      0.80 o 
   0  -4   9        1.92        1.97      0.39 o 
   1  -4   9        5.61        4.76      0.49 o 
   2  -4   9        5.03        4.81      0.70 o 
   3  -4   9       15.90       14.34      1.27 o 
  -9  -3   9       66.89       68.12      2.02 o 
  -8  -3   9        0.74        0.85      0.47 o 
  -7  -3   9       32.42       34.16      1.70 o 
  -6  -3   9       67.95       64.14      2.62 o 
  -5  -3   9        6.78        5.43      0.57 o 
  -4  -3   9       18.00       16.18      1.23 o 
  -3  -3   9       10.99       11.37      0.74 o 
  -2  -3   9      197.89      199.85      2.57 o 
  -1  -3   9      229.36      231.10      2.74 o 
   0  -3   9       28.33       29.35      1.02 o 
   1  -3   9       36.63       36.14      0.93 o 
   2  -3   9        4.50        3.82      0.60 o 
   3  -3   9      102.12      104.42      1.98 o 
   4  -3   9        1.94        1.59      0.42 o 
   5  -3   9       17.51       13.71      0.91 o 
  -9  -2   9        7.77        6.55      1.35 o 
  -8  -2   9        8.95        8.58      0.79 o 
  -7  -2   9       15.62       16.89      1.00 o 
  -6  -2   9        1.28        3.19      0.56 o 
  -5  -2   9      174.71      166.42      2.33 o 
  -4  -2   9        7.22        6.47      0.57 o 
  -3  -2   9       43.26       41.89      1.20 o 
  -2  -2   9       83.66       82.15      1.51 o 
  -1  -2   9      194.03      194.06      2.72 o 
   0  -2   9       18.73       18.30      0.62 o 
   1  -2   9        6.20        5.05      0.42 o 
   2  -2   9      104.30      105.52      1.59 o 
   3  -2   9        2.56        1.32      0.36 o 
   4  -2   9        4.99        4.96      0.59 o 
   5  -2   9       63.95       72.30      1.47 o 
   6  -2   9       49.96       50.00      1.74 o 
  -9  -1   9       46.52       44.77      2.85 o 
  -8  -1   9        9.64        9.77      0.79 o 
  -7  -1   9        8.21        6.17      0.66 o 
  -6  -1   9       18.75       14.44      0.67 o 
  -5  -1   9        9.11       11.83      0.56 o 
  -4  -1   9       19.67       20.70      0.84 o 
  -3  -1   9        3.09        3.27      0.42 o 
  -2  -1   9      243.65      251.59      2.91 o 
  -1  -1   9      209.77      209.02      2.30 o 
   0  -1   9       76.78       72.80      1.57 o 
   1  -1   9       83.31       80.94      1.16 o 
   2  -1   9        0.02       -0.01      0.22 o 
   3  -1   9      111.05      110.42      1.77 o 
   4  -1   9        8.62       10.80      0.59 o 
   5  -1   9       37.61       32.39      0.93 o 
   6  -1   9       52.52       45.22      1.73 o 
   7  -1   9       29.70       29.32      1.68 o 
  -9   0   9        5.10        5.37      1.20 o 
  -8   0   9        0.18        0.03      0.40 o 
  -7   0   9       96.15      103.74      2.29 o 
  -6   0   9        0.62        1.44      0.29 o 
  -5   0   9        1.33        0.65      0.24 o 
  -4   0   9       17.59       15.05      0.55 o 
  -3   0   9        1.25        0.91      0.26 o 
  -2   0   9     1029.17     1002.54      9.10 o 
  -1   0   9      220.39      217.37      2.32 o 
   0   0   9       24.72       24.93      0.59 o 
   1   0   9      382.04      373.28      3.54 o 
   2   0   9        8.85       10.00      0.43 o 
   3   0   9       20.76       19.31      0.66 o 
   4   0   9       59.54       58.67      1.21 o 
   5   0   9       42.21       44.03      1.04 o 
   6   0   9      104.40      109.51      2.35 o 
   7   0   9       33.65       29.55      1.25 o 
  -9   1   9       56.38       58.79      3.24 o 
  -8   1   9        1.24        0.93      0.94 o 
  -7   1   9       17.13       18.18      1.09 o 
  -6   1   9        2.68        3.22      0.54 o 
  -5   1   9        4.97        4.09      0.35 o 
  -4   1   9       16.95       14.38      0.52 o 
  -3   1   9        5.36        3.80      0.35 o 
  -2   1   9      125.78      122.22      1.60 o 
  -1   1   9      113.64      105.90      1.42 o 
   0   1   9       39.14       36.53      0.72 o 
   1   1   9       25.37       24.25      0.57 o 
   2   1   9        5.15        6.83      0.32 o 
   3   1   9       32.48       35.29      0.96 o 
   4   1   9        1.43        1.51      0.28 o 
   5   1   9       52.92       48.08      1.08 o 
   6   1   9        4.47        3.31      0.54 o 
   7   1   9        2.25        2.77      0.76 o 
   8   1   9        3.82        2.95      0.57 o 
  -9   2   9      168.23      180.42      6.16 o 
  -8   2   9        1.55        2.07      0.57 o 
  -7   2   9       39.48       41.57      2.42 o 
  -6   2   9       62.26       59.37      1.88 o 
  -5   2   9        8.21        8.67      0.45 o 
  -4   2   9        6.08        6.17      0.60 o 
  -3   2   9       72.37       62.36      1.24 o 
  -2   2   9      908.91      859.47      6.64 o 
  -1   2   9      352.01      330.91      2.98 o 
   0   2   9       16.94       16.59      0.45 o 
   1   2   9      250.90      248.99      2.23 o 
   2   2   9        6.89        3.03      0.26 o 
   3   2   9      663.56      635.22      5.52 o 
   4   2   9       71.24       66.44      1.14 o 
   5   2   9       24.89       24.56      0.94 o 
   6   2   9        2.37        2.56      0.47 o 
   7   2   9        0.61        1.25      0.40 o 
   8   2   9        8.75        6.93      1.01 o 
   9   2   9        5.01        6.04      0.76 o 
  -9   3   9        0.40        0.13      0.72 o 
  -8   3   9        1.98        1.95      0.58 o 
  -7   3   9        0.14        0.11      0.41 o 
  -6   3   9       25.99       25.98      1.27 o 
  -5   3   9        0.13        0.23      0.27 o 
  -4   3   9      171.35      161.58      3.07 o 
  -3   3   9        0.41        0.02      0.18 o 
  -2   3   9        0.00        0.06      0.21 o 
  -1   3   9        7.26        4.55      0.37 o 
   0   3   9       76.54       79.28      1.01 o 
   1   3   9        6.75        6.80      0.30 o 
   2   3   9      103.79      103.82      1.24 o 
   3   3   9       64.96       57.96      1.03 o 
   4   3   9       15.79       15.59      0.58 o 
   5   3   9      136.33      122.15      1.92 o 
   6   3   9        9.49        8.58      0.69 o 
   7   3   9       17.88       13.98      0.81 o 
   8   3   9        0.39       -0.12      0.33 o 
   9   3   9        0.80        0.95      0.44 o 
  -8   4   9       24.41       25.07      2.05 o 
  -7   4   9        0.31        0.73      0.40 o 
  -6   4   9        1.81        1.69      0.45 o 
  -5   4   9        7.63        5.66      0.46 o 
  -4   4   9       30.95       35.21      0.91 o 
  -3   4   9      119.96       99.21      1.49 o 
  -2   4   9      573.66      548.50      4.65 o 
  -1   4   9        0.94        1.22      0.18 o 
   0   4   9       98.07       93.71      1.14 o 
   1   4   9        0.12        0.12      0.14 o 
   2   4   9      586.46      506.81      4.15 o 
   3   4   9      235.52      199.92      2.36 o 
   4   4   9      210.12      186.06      2.25 o 
   5   4   9        7.11        8.13      0.49 o 
   6   4   9        0.29        0.22      0.29 o 
   7   4   9        3.11        2.78      0.57 o 
   8   4   9       98.07       98.64      2.70 o 
   9   4   9       20.85       21.92      1.37 o 
  10   4   9       80.34       94.21      3.22 o 
  -8   5   9        7.62        6.91      1.58 o 
  -7   5   9        2.64        3.24      0.71 o 
  -6   5   9        3.53        3.72      0.58 o 
  -5   5   9        0.38        0.31      0.26 o 
  -4   5   9       81.41       80.53      1.37 o 
  -3   5   9       11.07       11.57      0.58 o 
  -2   5   9        6.27        4.83      0.38 o 
  -1   5   9       17.24       19.81      0.62 o 
   0   5   9       58.01       63.76      0.87 o 
   1   5   9      309.49      310.37      2.63 o 
   2   5   9       29.78       26.96      0.61 o 
   3   5   9      240.74      219.87      2.42 o 
   4   5   9        1.44        0.91      0.27 o 
   5   5   9      137.91      121.14      2.21 o 
   6   5   9       30.04       27.17      1.32 o 
   7   5   9       18.37       14.21      0.78 o 
   8   5   9        9.42        9.64      0.93 o 
   9   5   9       10.74       10.84      1.04 o 
  10   5   9        0.24        0.31      0.52 o 
  -7   6   9       20.96       18.20      1.49 o 
  -6   6   9       57.39       58.78      2.55 o 
  -5   6   9        0.06        0.19      0.28 o 
  -4   6   9        6.23        4.84      0.45 o 
  -3   6   9        4.00        2.26      0.33 o 
  -2   6   9       67.04       71.79      1.10 o 
  -1   6   9        3.39        4.82      0.41 o 
   0   6   9        0.00        0.26      0.18 o 
   1   6   9      117.59       97.70      1.33 o 
   2   6   9      466.85      389.17      3.07 o 
   3   6   9       67.89       48.11      0.90 o 
   4   6   9        0.57        0.22      0.21 o 
   5   6   9       10.22        8.71      0.50 o 
   6   6   9        0.45        0.27      0.26 o 
   7   6   9        9.81        7.99      0.59 o 
   8   6   9        9.75        9.13      0.96 o 
   9   6   9        3.71        3.19      0.76 o 
  10   6   9       66.31       75.22      2.47 o 
  -6   7   9        9.23        8.72      1.37 o 
  -5   7   9        0.15       -0.09      0.29 o 
  -4   7   9        0.18       -0.19      0.28 o 
  -3   7   9       29.99       26.28      1.13 o 
  -2   7   9       15.42       15.52      0.65 o 
  -1   7   9        5.86        4.95      0.38 o 
   0   7   9       29.11       28.69      0.64 o 
   1   7   9      204.90      196.70      2.83 o 
   2   7   9        9.80        8.03      0.39 o 
   3   7   9      302.56      314.28      5.88 o 
   4   7   9       14.97       12.65      0.58 o 
   5   7   9       34.39       36.62      0.93 o 
   6   7   9       37.22       31.43      1.01 o 
   7   7   9        1.10        0.74      0.31 o 
   8   7   9        0.38        0.24      0.31 o 
   9   7   9        9.77       10.22      0.89 o 
  10   7   9        0.33        0.14      0.44 o 
  -5   8   9        0.80        0.46      0.35 o 
  -4   8   9        0.79        0.47      0.36 o 
  -3   8   9        6.46        5.26      0.62 o 
  -2   8   9        6.21        4.49      0.59 o 
  -1   8   9        0.01        0.19      0.22 o 
   0   8   9        4.45        4.48      0.59 o 
   1   8   9      273.87      258.19      3.80 o 
   2   8   9       37.69       26.25      0.71 o 
   3   8   9        9.52       12.97      0.63 o 
   4   8   9        2.67        2.17      0.39 o 
   5   8   9       30.63       32.16      1.05 o 
   6   8   9       35.01       38.37      1.14 o 
   7   8   9        0.22        0.36      0.31 o 
   8   8   9       50.46       52.47      1.40 o 
   9   8   9        2.25        1.12      0.50 o 
  10   8   9        5.86        5.09      1.42 o 
  -4   9   9        8.63        6.81      0.89 o 
  -3   9   9       32.66       28.68      2.06 o 
  -2   9   9       13.45       13.06      0.87 o 
  -1   9   9       54.10       53.80      1.27 o 
   0   9   9       35.73       35.66      1.20 o 
   1   9   9       27.28       23.03      0.79 o 
   2   9   9        0.12        0.39      0.24 o 
   3   9   9        7.44        9.56      0.59 o 
   4   9   9        3.23        4.07      0.45 o 
   5   9   9        0.04        0.30      0.27 o 
   6   9   9        0.56        0.71      0.36 o 
   7   9   9        0.12        0.15      0.35 o 
   8   9   9       10.49        9.73      0.72 o 
   9   9   9       21.71       25.66      1.07 o 
  10   9   9        9.87       10.49      1.44 o 
  -3  10   9        0.35        0.55      0.46 o 
  -2  10   9        1.36        1.48      0.54 o 
  -1  10   9        0.06       -0.13      0.28 o 
   0  10   9        6.23        7.45      0.67 o 
   1  10   9       23.32       21.93      1.01 o 
   2  10   9       11.26        9.70      0.63 o 
   3  10   9       26.06       25.64      1.09 o 
   4  10   9       22.74       23.29      1.16 o 
   5  10   9        0.02       -0.15      0.27 o 
   6  10   9       32.29       36.15      1.29 o 
   7  10   9        6.62        6.86      0.99 o 
   8  10   9       32.14       32.19      1.27 o 
   9  10   9        1.65        1.43      0.43 o 
  -1  11   9        2.38        2.16      0.72 o 
   0  11   9        7.99        9.45      0.88 o 
   1  11   9        3.69        2.49      0.51 o 
   2  11   9       18.57       16.32      1.27 o 
   3  11   9        1.18        0.65      0.47 o 
   4  11   9        2.79        2.64      0.52 o 
   5  11   9        9.46        8.25      0.65 o 
   6  11   9       50.71       54.07      1.61 o 
   7  11   9        0.01        0.29      0.43 o 
   8  11   9       16.60       16.05      2.04 o 
   9  11   9      163.70      181.61      3.37 o 
   1  12   9        3.90        3.54      0.56 o 
   2  12   9        2.35        2.83      0.76 o 
   3  12   9        0.06       -0.62      0.42 o 
   4  12   9       42.07       48.91      1.92 o 
   5  12   9        0.47        0.12      0.44 o 
   6  12   9       81.29       86.19      1.88 o 
   7  12   9       13.92       16.10      1.04 o 
  -5  -5  10        0.08        0.17      0.49 o 
  -4  -5  10        2.08        2.05      0.63 o 
  -3  -5  10        4.71        5.14      0.95 o 
  -2  -5  10       34.39       33.99      1.88 o 
  -1  -5  10       70.03       75.82      2.07 o 
  -7  -4  10        1.95        0.84      0.50 o 
  -6  -4  10       14.07       17.40      0.99 o 
  -5  -4  10        2.39        1.49      0.47 o 
  -4  -4  10        0.20       -0.29      0.40 o 
  -3  -4  10        1.97        1.15      0.57 o 
  -2  -4  10       86.33       85.61      1.87 o 
  -1  -4  10      231.39      241.77      3.32 o 
   0  -4  10       13.48       13.40      1.11 o 
   1  -4  10       28.45       27.21      1.23 o 
   2  -4  10      106.83      113.64      2.54 o 
  -8  -3  10        7.87        8.30      1.02 o 
  -7  -3  10        2.69        1.62      0.54 o 
  -6  -3  10        4.27        4.73      0.71 o 
  -5  -3  10       40.52       42.96      1.37 o 
  -4  -3  10        3.20        2.74      0.52 o 
  -3  -3  10        1.55        1.02      0.43 o 
  -2  -3  10        5.75        5.39      1.23 o 
  -1  -3  10       37.61       38.63      0.89 o 
   0  -3  10       70.78       74.59      2.99 o 
   1  -3  10        0.15        0.34      0.31 o 
   2  -3  10       17.13       16.91      0.86 o 
   3  -3  10       11.13        9.63      0.79 o 
  -8  -2  10       54.39       58.13      1.88 o 
  -7  -2  10       14.31       13.84      2.16 o 
  -6  -2  10        4.18        2.62      0.56 o 
  -5  -2  10       11.62       12.41      0.65 o 
  -4  -2  10        0.14       -0.14      0.29 o 
  -3  -2  10        1.72        0.79      0.35 o 
  -2  -2  10      421.71      431.80      6.15 o 
  -1  -2  10      195.13      196.17      2.62 o 
   0  -2  10       58.45       59.12      1.15 o 
   1  -2  10       41.62       42.90      1.02 o 
   2  -2  10        0.16       -0.23      0.30 o 
   3  -2  10        4.63        2.53      0.47 o 
   4  -2  10      137.57      143.06      2.44 o 
   5  -2  10        2.67        3.21      0.54 o 
  -8  -1  10        0.24        0.43      0.66 o 
  -7  -1  10        0.16        0.96      0.46 o 
  -6  -1  10        1.19        0.01      0.39 o 
  -5  -1  10       64.00       60.11      1.28 o 
  -4  -1  10        4.64        4.50      0.76 o 
  -3  -1  10       61.39       57.04      1.44 o 
  -2  -1  10       12.47       12.88      0.76 o 
  -1  -1  10        1.56        1.29      0.30 o 
   0  -1  10        0.25        0.22      0.22 o 
   1  -1  10       17.51       16.64      0.61 o 
   2  -1  10      143.94      146.79      2.62 o 
   3  -1  10        0.54        0.98      0.36 o 
   4  -1  10      127.59      133.80      2.28 o 
   5  -1  10       18.15       16.68      0.76 o 
   6  -1  10       14.51       15.12      0.95 o 
  -9   0  10      287.47      301.56      5.84 o 
  -8   0  10       97.49      100.25      2.82 o 
  -7   0  10       22.50       23.34      1.16 o 
  -6   0  10       40.76       39.62      1.41 o 
  -5   0  10       12.85       13.39      0.61 o 
  -4   0  10       24.66       21.25      0.77 o 
  -3   0  10        4.25        2.66      0.40 o 
  -2   0  10      321.59      310.17      4.23 o 
  -1   0  10      277.90      282.67      3.11 o 
   0   0  10        3.92        3.37      0.35 o 
   1   0  10        1.29        1.19      0.39 o 
   2   0  10      111.95      103.07      1.48 o 
   3   0  10      225.15      220.99      2.79 o 
   4   0  10       43.27       40.55      1.06 o 
   5   0  10        7.93        8.26      0.57 o 
   6   0  10        0.14        0.20      0.37 o 
   7   0  10        1.33        0.97      0.54 o 
  -9   1  10        2.17        1.92      0.72 o 
  -8   1  10        0.00       -0.13      0.46 o 
  -7   1  10       42.39       35.73      3.64 o 
  -6   1  10        0.05       -0.03      0.32 o 
  -5   1  10        3.83        1.83      0.35 o 
  -4   1  10       36.89       36.21      0.90 o 
  -3   1  10        0.11        0.25      0.27 o 
  -2   1  10        0.05        0.07      0.21 o 
  -1   1  10        2.52        2.99      0.32 o 
   0   1  10       19.18       18.68      1.01 o 
   1   1  10       64.81       64.64      1.11 o 
   2   1  10      425.65      422.29      3.95 o 
   3   1  10       84.42       81.48      1.66 o 
   4   1  10       91.79       90.52      1.57 o 
   5   1  10       62.89       64.89      1.30 o 
   6   1  10        5.57        4.60      0.64 o 
   7   1  10       19.60       18.35      1.06 o 
  -8   2  10      118.18      112.72      3.10 o 
  -7   2  10        2.34        2.16      0.60 o 
  -6   2  10      134.15      132.74      3.23 o 
  -5   2  10       10.32       12.10      0.63 o 
  -4   2  10        2.44        3.52      0.35 o 
  -3   2  10       34.77       23.15      0.72 o 
  -2   2  10      119.87      117.73      1.53 o 
  -1   2  10       12.25       15.43      0.55 o 
   0   2  10       53.09       55.93      1.06 o 
   1   2  10      134.94      124.83      1.62 o 
   2   2  10      462.22      423.52      3.68 o 
   3   2  10      122.17      106.15      1.57 o 
   4   2  10       36.03       34.15      1.47 o 
   5   2  10       51.25       51.58      1.19 o 
   6   2  10        7.98        8.04      0.94 o 
   7   2  10       15.65       18.14      1.01 o 
   8   2  10       37.36       36.02      1.39 o 
  -8   3  10        0.00       -0.11      0.49 o 
  -7   3  10       17.40       15.41      1.83 o 
  -6   3  10       58.14       60.91      2.07 o 
  -5   3  10       12.01       11.54      0.69 o 
  -4   3  10       16.18       15.23      0.60 o 
  -3   3  10       51.59       47.20      1.02 o 
  -2   3  10       45.72       41.29      0.80 o 
  -1   3  10      127.33      123.77      1.64 o 
   0   3  10        0.06        0.29      0.26 o 
   1   3  10      132.58      121.53      1.43 o 
   2   3  10       74.82       68.88      1.05 o 
   3   3  10       36.37       36.55      0.85 o 
   4   3  10        8.40        8.73      0.50 o 
   5   3  10       25.05       25.98      0.79 o 
   6   3  10       24.11       20.94      0.99 o 
   7   3  10        4.19        3.21      0.69 o 
   8   3  10        0.03        0.08      0.39 o 
  -8   4  10       13.45       11.51      1.09 o 
  -7   4  10        4.81        6.21      0.88 o 
  -6   4  10      112.27      117.26      4.90 o 
  -5   4  10       11.12       11.08      0.69 o 
  -4   4  10        1.67        2.97      0.49 o 
  -3   4  10        0.47        0.13      0.22 o 
  -2   4  10       24.55       28.66      0.67 o 
  -1   4  10       13.95        7.95      0.60 o 
   0   4  10       20.63       20.51      0.63 o 
   1   4  10       17.47       14.40      0.45 o 
   2   4  10      556.23      485.25      4.39 o 
   3   4  10       45.24       31.16      0.83 o 
   4   4  10       62.82       61.87      1.19 o 
   5   4  10       33.64       32.99      0.86 o 
   6   4  10        0.95        0.74      0.35 o 
   7   4  10       12.43       13.39      0.83 o 
   8   4  10        8.46        7.02      0.70 o 
   9   4  10        1.83        1.68      0.50 o 
  -7   5  10        4.26        2.46      0.58 o 
  -6   5  10        2.42        2.90      0.57 o 
  -5   5  10        5.06        4.20      0.45 o 
  -4   5  10       83.09       82.23      1.68 o 
  -3   5  10      151.83      140.34      2.17 o 
  -2   5  10        4.20        5.09      0.33 o 
  -1   5  10       12.82        9.15      0.43 o 
   0   5  10        7.52        8.06      0.40 o 
   1   5  10       12.07        8.41      0.38 o 
   2   5  10        1.55        0.14      0.19 o 
   3   5  10       15.17       21.65      0.89 o 
   4   5  10       43.94       40.92      0.95 o 
   5   5  10       25.08       21.86      0.88 o 
   6   5  10        6.47        4.85      0.56 o 
   7   5  10       28.98       27.38      1.10 o 
   8   5  10       88.42      103.41      2.24 o 
   9   5  10        0.87        0.69      0.41 o 
  -7   6  10        0.00       -0.01      0.44 o 
  -6   6  10        0.15       -0.02      0.41 o 
  -5   6  10       12.35       12.27      0.64 o 
  -4   6  10        4.88        4.49      0.46 o 
  -3   6  10       30.61       32.08      1.05 o 
  -2   6  10       14.74       11.56      0.63 o 
  -1   6  10       23.74       21.95      0.81 o 
   0   6  10      110.21      112.23      1.53 o 
   1   6  10        3.68        2.69      0.28 o 
   2   6  10       85.51       66.66      1.10 o 
   3   6  10       26.44       21.83      0.93 o 
   4   6  10       46.83       43.97      1.07 o 
   5   6  10      116.57      113.41      2.23 o 
   6   6  10       75.15       76.94      1.81 o 
   7   6  10        0.50        1.46      0.40 o 
   8   6  10       12.24       11.66      0.81 o 
   9   6  10       12.71       14.27      0.91 o 
  -6   7  10        1.03        1.09      0.51 o 
  -5   7  10       22.30       24.83      0.88 o 
  -4   7  10       24.03       21.50      0.99 o 
  -3   7  10      111.59      101.97      1.84 o 
  -2   7  10       35.70       31.85      1.68 o 
  -1   7  10       19.53       13.34      0.68 o 
   0   7  10        8.07        7.47      0.53 o 
   1   7  10       84.29       97.21      1.41 o 
   2   7  10        2.56        0.48      0.19 o 
   3   7  10       59.26       52.32      1.34 o 
   4   7  10        2.44        3.67      0.40 o 
   5   7  10        7.83        6.89      0.69 o 
   6   7  10       30.25       34.37      1.10 o 
   7   7  10       12.80       11.59      0.73 o 
   8   7  10       84.16       94.15      1.97 o 
   9   7  10       20.08       22.11      1.08 o 
  -5   8  10        1.39        0.68      0.36 o 
  -4   8  10        1.08        0.69      0.36 o 
  -3   8  10       32.63       31.99      1.27 o 
  -2   8  10       10.79       11.45      1.33 o 
  -1   8  10       19.78       20.35      0.73 o 
   0   8  10      140.27      138.35      1.96 o 
   1   8  10       18.53       19.48      0.63 o 
   2   8  10       29.31       27.34      0.80 o 
   3   8  10        9.00        9.88      0.59 o 
   4   8  10        3.67        2.33      0.45 o 
   5   8  10       34.64       33.84      0.95 o 
   6   8  10       14.02       15.36      0.81 o 
   7   8  10        9.09        7.71      0.65 o 
   8   8  10       22.55       25.24      1.12 o 
   9   8  10        2.96        2.55      0.49 o 
  -4   9  10       20.72       19.09      1.75 o 
  -3   9  10        2.40        2.56      0.71 o 
  -2   9  10        1.88        1.43      0.52 o 
  -1   9  10        3.49        4.25      0.45 o 
   0   9  10       14.24       13.09      0.75 o 
   1   9  10        1.23        0.55      0.40 o 
   2   9  10       14.40       11.45      0.57 o 
   3   9  10       23.09       18.02      0.92 o 
   4   9  10        0.33        1.04      0.39 o 
   5   9  10        0.08        0.30      0.29 o 
   6   9  10      207.85      231.92      4.83 o 
   7   9  10        1.40        1.37      0.44 o 
   8   9  10        9.97       10.48      0.78 o 
   9   9  10      196.03      202.57      3.49 o 
  -3  10  10       12.35       12.76      1.72 o 
  -2  10  10        5.47        5.31      1.10 o 
  -1  10  10        0.00        0.29      0.43 o 
   0  10  10       28.69       27.99      1.38 o 
   1  10  10       12.94       12.46      0.80 o 
   2  10  10        0.54        0.76      0.32 o 
   3  10  10       50.50       56.58      1.64 o 
   4  10  10        0.81        0.91      0.36 o 
   5  10  10       20.84       21.33      0.97 o 
   6  10  10        5.02        4.92      0.55 o 
   7  10  10       17.62       19.67      1.06 o 
   8  10  10        4.69        6.14      0.67 o 
   9  10  10        2.49        1.44      0.54 o 
  -1  11  10       30.76       32.75      1.80 o 
   0  11  10        0.02        0.69      0.44 o 
   1  11  10        2.49        2.72      0.51 o 
   2  11  10       69.36       71.73      1.62 o 
   3  11  10       15.12       16.61      1.14 o 
   4  11  10        0.21        0.37      0.47 o 
   5  11  10      145.11      163.07      2.65 o 
   6  11  10       66.26       76.82      1.74 o 
   7  11  10       21.02       23.09      1.17 o 
   8  11  10       64.61       70.52      1.99 o 
   1  12  10        2.37        1.78      0.49 o 
   2  12  10        9.59       13.72      1.49 o 
   3  12  10        9.13        9.52      1.50 o 
   4  12  10        0.03       -0.29      0.45 o 
   5  12  10       25.36       31.41      1.57 o 
   6  12  10        6.12        6.23      0.66 o 
  -4  -4  11        0.48        0.53      0.49 o 
  -3  -4  11        0.22        0.45      0.49 o 
  -2  -4  11       83.04       83.20      2.81 o 
  -1  -4  11      117.29      117.81      2.96 o 
  -6  -3  11       23.13       20.77      1.08 o 
  -5  -3  11        2.60        2.49      0.52 o 
  -4  -3  11       22.61       24.63      1.25 o 
  -3  -3  11       12.23       12.63      0.95 o 
  -2  -3  11       34.76       36.21      2.10 o 
  -1  -3  11        0.02        0.22      0.34 o 
   0  -3  11        2.89        2.83      0.52 o 
   1  -3  11        0.03       -0.43      0.39 o 
  -7  -2  11       49.89       52.62      4.50 o 
  -6  -2  11       25.24       27.51      1.40 o 
  -5  -2  11       26.54       27.19      1.04 o 
  -4  -2  11        0.40       -0.15      0.35 o 
  -3  -2  11        2.85        3.78      0.66 o 
  -2  -2  11       84.83       87.30      2.18 o 
  -1  -2  11       30.39       29.43      1.00 o 
   0  -2  11        5.88        5.69      1.06 o 
   1  -2  11       31.62       35.04      1.08 o 
   2  -2  11      137.28      140.57      2.43 o 
   3  -2  11      306.55      316.12      7.13 o 
  -7  -1  11        0.57        0.79      0.47 o 
  -6  -1  11        0.00        0.80      0.48 o 
  -5  -1  11       41.97       44.17      1.15 o 
  -4  -1  11       19.92       18.03      0.91 o 
  -3  -1  11       20.18       17.92      1.17 o 
  -2  -1  11       13.07       11.81      0.85 o 
  -1  -1  11        0.29        0.18      0.27 o 
   0  -1  11        6.71        5.59      0.52 o 
   1  -1  11       13.87       12.36      0.64 o 
   2  -1  11       42.35       40.40      1.29 o 
   3  -1  11       27.97       26.48      1.06 o 
   4  -1  11        0.03        0.10      0.37 o 
  -8   0  11        6.69        7.43      2.22 o 
  -7   0  11        0.59        0.72      0.57 o 
  -6   0  11       15.82       16.16      1.04 o 
  -5   0  11       10.36       10.37      0.86 o 
  -4   0  11       30.39       31.39      0.98 o 
  -3   0  11        9.30        6.98      0.61 o 
  -2   0  11       18.25       17.71      0.96 o 
  -1   0  11       45.68       45.54      1.09 o 
   0   0  11       10.79       10.71      0.63 o 
   1   0  11       14.64       13.91      0.69 o 
   2   0  11      108.43       99.52      1.87 o 
   3   0  11      248.93      249.81      3.74 o 
   4   0  11       12.02       11.86      0.73 o 
   5   0  11       93.95       97.15      1.77 o 
  -8   1  11       11.74       13.33      1.15 o 
  -7   1  11        0.46        0.54      0.52 o 
  -6   1  11        0.81        0.69      0.43 o 
  -5   1  11        0.00       -0.09      0.26 o 
  -4   1  11       15.31       13.02      0.66 o 
  -3   1  11      159.11      151.13      2.56 o 
  -2   1  11       12.63       10.38      0.75 o 
  -1   1  11       52.23       49.00      1.14 o 
   0   1  11       35.56       37.72      1.27 o 
   1   1  11        0.11       -0.01      0.22 o 
   2   1  11        1.56        2.47      0.33 o 
   3   1  11        3.75        4.58      0.55 o 
   4   1  11        0.21       -0.23      0.28 o 
   5   1  11        4.77        4.51      0.48 o 
   6   1  11        6.38        5.15      0.43 o 
  -8   2  11        7.55        7.24      1.40 o 
  -7   2  11        7.86        8.51      1.64 o 
  -6   2  11        0.55        0.36      0.45 o 
  -5   2  11        0.34        0.48      0.26 o 
  -4   2  11       23.00       25.34      0.86 o 
  -3   2  11       12.90       12.83      0.65 o 
  -2   2  11        9.39       11.84      0.54 o 
  -1   2  11      206.25      198.12      2.57 o 
   0   2  11       10.19        8.32      0.43 o 
   1   2  11       86.92       94.07      1.83 o 
   2   2  11       52.89       45.87      0.91 o 
   3   2  11       22.99       21.12      0.90 o 
   4   2  11        0.07        0.02      0.27 o 
   5   2  11       21.74       18.40      0.74 o 
   6   2  11        2.55        2.10      0.33 o 
   7   2  11       10.66       10.90      1.13 o 
  -7   3  11        4.61        5.31      0.85 o 
  -6   3  11        9.82        6.35      0.84 o 
  -5   3  11        5.56        7.56      0.55 o 
  -4   3  11       67.19       67.00      1.52 o 
  -3   3  11       36.98       29.65      0.91 o 
  -2   3  11        2.82        3.47      0.38 o 
  -1   3  11        3.38        1.91      0.32 o 
   0   3  11        5.91        4.12      0.33 o 
   1   3  11        1.55        0.40      0.27 o 
   2   3  11        5.02        8.08      0.44 o 
   3   3  11        1.70        2.03      0.32 o 
   4   3  11       16.61       13.84      0.64 o 
   5   3  11       35.01       37.89      1.00 o 
   6   3  11       12.84       15.07      0.94 o 
   7   3  11       66.85       72.56      1.95 o 
   8   3  11       41.43       41.72      1.68 o 
  -7   4  11        0.79        0.74      0.58 o 
  -6   4  11       17.77       17.18      1.24 o 
  -5   4  11        2.50        2.99      0.43 o 
  -4   4  11        2.04        2.02      0.39 o 
  -3   4  11       49.91       55.98      1.26 o 
  -2   4  11        0.06        0.66      0.26 o 
  -1   4  11       71.80       73.60      1.20 o 
   0   4  11        9.82        8.12      0.40 o 
   1   4  11       22.22       24.15      0.73 o 
   2   4  11       38.13       40.08      0.85 o 
   3   4  11        3.22        2.15      0.34 o 
   4   4  11       18.07       17.30      0.89 o 
   5   4  11       16.44       16.01      0.67 o 
   6   4  11        5.47        4.91      0.61 o 
   7   4  11        2.83        2.66      0.54 o 
   8   4  11        0.05        0.22      0.43 o 
  -7   5  11       42.04       45.61      2.04 o 
  -6   5  11       81.79       85.11      2.73 o 
  -5   5  11       76.79       85.14      1.74 o 
  -4   5  11        0.65        0.59      0.34 o 
  -3   5  11       25.81       22.19      0.91 o 
  -2   5  11       50.63       48.96      1.20 o 
  -1   5  11        0.62        0.22      0.20 o 
   0   5  11        0.10       -0.06      0.20 o 
   1   5  11       31.02       32.21      0.82 o 
   2   5  11      104.18       89.57      1.50 o 
   3   5  11        3.66        2.04      0.32 o 
   4   5  11       16.22       18.46      0.71 o 
   5   5  11        1.80        1.57      0.32 o 
   6   5  11       44.41       44.68      1.43 o 
   7   5  11       73.32       75.44      2.18 o 
   8   5  11        0.00        0.08      0.40 o 
  -6   6  11       32.19       29.17      2.94 o 
  -5   6  11        2.63        2.63      0.44 o 
  -4   6  11        0.53        0.58      0.35 o 
  -3   6  11       52.93       55.78      1.46 o 
  -2   6  11        3.12        3.46      0.52 o 
  -1   6  11        6.27        6.47      0.41 o 
   0   6  11        0.90        0.13      0.21 o 
   1   6  11        0.53        0.30      0.22 o 
   2   6  11       67.97       67.37      1.27 o 
   3   6  11        0.24        0.07      0.31 o 
   4   6  11       69.33       67.55      1.32 o 
   5   6  11       22.56       25.27      0.91 o 
   6   6  11        0.03        0.28      0.37 o 
   7   6  11       15.74       16.96      0.98 o 
   8   6  11       14.03       16.79      1.29 o 
   9   6  11        8.00       10.96      0.98 o 
  -5   7  11       85.95       91.83      1.91 o 
  -4   7  11        0.07        0.32      0.34 o 
  -3   7  11       16.45       15.16      1.49 o 
  -2   7  11       12.11       12.15      0.82 o 
  -1   7  11        1.89        2.73      0.34 o 
   0   7  11        8.05        5.89      0.54 o 
   1   7  11       42.84       46.17      1.42 o 
   2   7  11       82.33       74.09      1.28 o 
   3   7  11       12.60        9.95      0.56 o 
   4   7  11        9.57        8.77      0.60 o 
   5   7  11        7.37        7.37      0.58 o 
   6   7  11      206.91      213.80      5.86 o 
   7   7  11       20.75       22.44      1.08 o 
   8   7  11       69.17       80.96      2.05 o 
   9   7  11      214.15      229.64      4.31 o 
  -4   8  11        1.88        0.95      0.48 o 
  -3   8  11       22.78       22.52      1.47 o 
  -2   8  11       13.28       13.72      0.91 o 
  -1   8  11        3.73        3.77      0.42 o 
   0   8  11       13.48       11.89      0.78 o 
   1   8  11       16.16       17.08      0.65 o 
   2   8  11       44.64       44.03      0.97 o 
   3   8  11        1.31        1.23      0.53 o 
   4   8  11        0.01       -0.03      0.26 o 
   5   8  11       20.65       23.53      0.92 o 
   6   8  11        0.00       -0.10      0.28 o 
   7   8  11       14.52       12.77      0.82 o 
   8   8  11        3.71        2.50      0.51 o 
   9   8  11        0.29        0.26      0.48 o 
  -3   9  11        2.63        3.39      0.65 o 
  -2   9  11        8.48        9.33      0.87 o 
  -1   9  11       94.10      103.79      2.20 o 
   0   9  11        1.13        0.75      0.38 o 
   1   9  11       24.54       24.02      1.68 o 
   2   9  11      122.22      122.25      1.90 o 
   3   9  11       13.24       13.77      0.87 o 
   4   9  11        4.94        4.83      0.48 o 
   5   9  11       51.28       59.10      1.35 o 
   6   9  11       44.08       48.77      1.43 o 
   7   9  11       66.13       69.90      1.75 o 
   8   9  11       93.72      110.20      2.29 o 
  -2  10  11       16.40       16.40      1.48 o 
  -1  10  11       14.63       12.61      1.84 o 
   0  10  11       16.88       13.37      0.86 o 
   1  10  11       17.47       16.55      0.93 o 
   2  10  11        8.98        9.57      0.62 o 
   3  10  11        6.60        5.92      0.79 o 
   4  10  11       25.74       29.06      1.24 o 
   5  10  11        9.32       11.99      0.75 o 
   6  10  11        0.78        0.72      0.37 o 
   7  10  11       52.90       52.86      1.55 o 
   8  10  11        0.71        0.73      0.44 o 
   0  11  11        4.21        4.25      0.69 o 
   1  11  11        0.12        0.40      0.41 o 
   2  11  11        1.02        1.20      0.62 o 
   3  11  11        6.44        7.30      2.24 o 
   4  11  11        0.34        0.77      0.52 o 
   5  11  11       20.07       23.56      1.21 o 
   6  11  11       17.17       19.22      0.95 o 
   7  11  11        0.91        0.88      0.44 o 
   3  12  11        7.99        8.73      1.22 o 
   4  12  11       14.53       16.85      1.61 o 
   5  12  11        3.58        3.41      0.74 o 
  -5  -2  12        1.28        1.10      0.39 o 
  -4  -2  12       11.64       13.12      0.99 o 
  -3  -2  12        3.43        2.07      0.68 o 
  -2  -2  12       26.48       28.05      1.30 o 
  -1  -2  12       17.18       16.57      0.89 o 
   0  -2  12       12.33       15.42      0.86 o 
   1  -2  12        0.36        0.14      0.47 o 
  -6  -1  12        0.60        0.31      0.40 o 
  -5  -1  12       49.38       50.21      1.48 o 
  -4  -1  12        2.86        3.86      0.63 o 
  -3  -1  12       89.83       86.59      2.58 o 
  -2  -1  12        1.85        1.14      0.48 o 
  -1  -1  12       18.20       17.13      1.35 o 
   0  -1  12        3.49        3.00      0.56 o 
   1  -1  12       14.90       15.79      0.83 o 
   2  -1  12       24.12       23.59      1.00 o 
   3  -1  12        0.16       -0.01      0.38 o 
  -6   0  12        0.06        0.64      0.48 o 
  -5   0  12        3.90        3.85      0.56 o 
  -4   0  12        9.55       10.21      0.72 o 
  -3   0  12        2.72        2.74      0.57 o 
  -2   0  12       32.92       36.68      1.37 o 
  -1   0  12        7.22        6.83      0.51 o 
   0   0  12        0.32        0.11      0.30 o 
   1   0  12        4.22        3.77      0.49 o 
   2   0  12        0.15        0.50      0.35 o 
   3   0  12       30.68       35.09      1.17 o 
   4   0  12        7.43        7.54      0.68 o 
  -7   1  12       50.07       49.62      2.10 o 
  -6   1  12        3.73        2.35      0.69 o 
  -5   1  12      119.41      121.81      2.04 o 
  -4   1  12       61.42       64.11      1.45 o 
  -3   1  12        0.61        0.12      0.37 o 
  -2   1  12        6.72        5.63      0.67 o 
  -1   1  12        3.30        1.22      0.32 o 
   0   1  12       53.02       48.59      1.35 o 
   1   1  12        2.02        2.36      0.37 o 
   2   1  12        5.17        4.41      0.56 o 
   3   1  12       29.27       26.15      1.00 o 
   4   1  12        9.28        7.80      0.72 o 
   5   1  12       19.26       19.34      0.90 o 
  -7   2  12       18.30       18.45      1.87 o 
  -6   2  12       24.45       28.89      1.59 o 
  -5   2  12       12.69       15.04      0.78 o 
  -4   2  12       11.45       10.78      0.65 o 
  -3   2  12        7.92        7.24      0.71 o 
  -2   2  12       32.33       33.59      1.27 o 
  -1   2  12        6.98        6.80      0.49 o 
   0   2  12        2.64        2.40      0.39 o 
   1   2  12       22.43       21.88      0.75 o 
   2   2  12        9.57        9.07      0.53 o 
   3   2  12        4.04        3.35      0.47 o 
   4   2  12       10.97        9.49      0.67 o 
   5   2  12        5.54        4.99      0.61 o 
   6   2  12        0.47        0.90      0.33 o 
  -6   3  12       11.23       10.26      1.09 o 
  -5   3  12       59.79       68.61      2.09 o 
  -4   3  12       12.68       11.35      0.72 o 
  -3   3  12        4.82        3.44      0.44 o 
  -2   3  12       19.30       14.98      0.79 o 
  -1   3  12       54.88       61.44      1.21 o 
   0   3  12        2.27        0.59      0.35 o 
   1   3  12       42.27       44.19      1.02 o 
   2   3  12       99.60       96.01      1.91 o 
   3   3  12       28.01       24.78      1.48 o 
   4   3  12       11.86       10.56      0.63 o 
   5   3  12        0.34        0.24      0.31 o 
   6   3  12       17.31       17.27      1.53 o 
  -6   4  12       59.29       63.08      2.37 o 
  -5   4  12        2.57        3.57      0.49 o 
  -4   4  12        2.37        1.33      0.41 o 
  -3   4  12       11.40        9.86      0.63 o 
  -2   4  12       13.77       14.17      0.78 o 
  -1   4  12       17.41       18.62      0.64 o 
   0   4  12        9.12        9.56      0.87 o 
   1   4  12       26.20       28.91      0.83 o 
   2   4  12        0.72        0.79      0.27 o 
   3   4  12        1.76        1.35      0.39 o 
   4   4  12        1.03        1.08      0.44 o 
   5   4  12       33.49       36.74      1.03 o 
   6   4  12        0.20        0.03      0.35 o 
   7   4  12        4.90        5.25      0.71 o 
  -6   5  12        0.89        0.40      0.56 o 
  -5   5  12       62.98       75.76      2.11 o 
  -4   5  12        4.19        4.18      0.55 o 
  -3   5  12        0.73        0.18      0.35 o 
  -2   5  12       16.15       16.67      1.06 o 
  -1   5  12       91.47      101.94      1.58 o 
   0   5  12       58.61       65.77      2.29 o 
   1   5  12        0.92        0.15      0.25 o 
   2   5  12        3.75        1.91      0.43 o 
   3   5  12       94.55       88.21      1.85 o 
   4   5  12        1.06        1.08      0.34 o 
   5   5  12        6.40        7.45      0.69 o 
   6   5  12      166.51      187.68      3.02 o 
   7   5  12       17.54       17.03      1.39 o 
  -5   6  12        7.88        9.15      0.67 o 
  -4   6  12        1.81        1.12      0.40 o 
  -3   6  12       14.98       14.78      0.92 o 
  -2   6  12        0.00       -0.01      0.34 o 
  -1   6  12       12.80       15.35      0.63 o 
   0   6  12       21.08       23.75      1.00 o 
   1   6  12       21.79       21.06      0.71 o 
   2   6  12        4.77        4.09      0.40 o 
   3   6  12        1.59        1.54      0.39 o 
   4   6  12       42.61       40.49      1.14 o 
   5   6  12       13.51       16.15      0.82 o 
   6   6  12        1.32        0.72      0.39 o 
   7   6  12      106.57      114.41      2.55 o 
   8   6  12       13.13       11.99      0.94 o 
  -4   7  12       84.12       84.90      2.16 o 
  -3   7  12        1.15        1.37      0.73 o 
  -2   7  12        3.88        2.76      0.55 o 
  -1   7  12      325.86      362.20      4.13 o 
   0   7  12       26.17       32.98      1.35 o 
   1   7  12        0.62        0.98      0.28 o 
   2   7  12        0.11       -0.12      0.23 o 
   3   7  12        3.60        4.47      0.65 o 
   4   7  12       29.76       31.26      1.22 o 
   5   7  12       14.17       14.27      0.90 o 
   6   7  12       68.88       77.11      1.71 o 
   7   7  12       18.52       21.11      1.40 o 
   8   7  12        0.00       -0.08      0.43 o 
  -4   8  12        1.07        1.12      0.53 o 
  -3   8  12        1.04        1.16      0.51 o 
  -2   8  12        0.48        0.03      0.38 o 
  -1   8  12       18.05       20.79      0.86 o 
   0   8  12       11.30       13.81      0.77 o 
   1   8  12        0.54        0.51      0.29 o 
   2   8  12        0.20        0.01      0.24 o 
   3   8  12        3.19        2.56      0.53 o 
   4   8  12       20.74       19.64      1.04 o 
   5   8  12        1.50        1.23      0.39 o 
   6   8  12        0.03        0.09      0.35 o 
   7   8  12      101.50      114.10      2.55 o 
   8   8  12        0.23        0.26      0.47 o 
  -2   9  12        0.92        1.03      0.50 o 
  -1   9  12       72.91       84.69      2.17 o 
   0   9  12       23.55       25.73      1.10 o 
   1   9  12       28.30       30.51      1.19 o 
   2   9  12       17.31       17.54      0.88 o 
   3   9  12        5.21        3.94      0.61 o 
   4   9  12        0.00        0.30      0.41 o 
   5   9  12       42.86       42.97      1.26 o 
   6   9  12        2.21        2.42      0.43 o 
   7   9  12        8.45        7.07      0.72 o 
  -1  10  12       28.50       36.19      1.94 o 
   0  10  12        1.04        0.09      0.40 o 
   1  10  12        4.20        3.89      0.58 o 
   2  10  12       18.88       17.20      1.30 o 
   3  10  12       10.16       11.90      1.01 o 
   4  10  12        9.46       10.54      0.87 o 
   5  10  12       26.02       26.76      1.26 o 
   6  10  12        0.03        0.16      0.36 o 
   7  10  12       11.63       15.02      2.10 o 
   1  11  12        0.38        0.47      0.40 o 
   2  11  12       29.94       29.93      1.69 o 
   3  11  12       16.00       16.33      1.20 o 
   4  11  12       13.43       15.40      1.58 o 
   5  11  12        0.62        0.81      0.60 o 
  -3  -1  13        0.11       -0.12      0.43 o 
  -2  -1  13        4.04        3.32      0.62 o 
  -1  -1  13        0.18        0.30      0.45 o 
   0  -1  13       33.31       34.91      1.21 o 
  -5   0  13       50.87       58.70      1.44 o 
  -4   0  13        6.52        6.02      0.65 o 
  -3   0  13       10.55       10.43      1.56 o 
  -2   0  13        5.06        4.18      0.66 o 
  -1   0  13        3.11        2.52      0.45 o 
   0   0  13       12.85       12.53      0.68 o 
   1   0  13        1.36        0.64      0.51 o 
   2   0  13        0.16        0.50      0.54 o 
  -5   1  13        3.27        5.54      0.56 o 
  -4   1  13       56.65       58.31      1.58 o 
  -3   1  13        4.22        3.49      0.62 o 
  -2   1  13       63.80       61.79      1.85 o 
  -1   1  13       82.53       92.00      1.93 o 
   0   1  13      103.41      114.47      2.22 o 
   1   1  13        4.53        4.11      0.61 o 
   2   1  13        3.73        2.99      0.54 o 
   3   1  13        0.45        0.07      0.38 o 
  -5   2  13       27.46       28.67      1.08 o 
  -4   2  13        2.13        2.67      0.50 o 
  -3   2  13       16.05       14.54      0.85 o 
  -2   2  13        1.33        0.72      0.43 o 
  -1   2  13        4.29        3.75      0.44 o 
   0   2  13       10.44       12.29      0.75 o 
   1   2  13        0.07        0.14      0.31 o 
   2   2  13        3.81        3.29      0.52 o 
   3   2  13        0.32        0.58      0.39 o 
   4   2  13        4.64        4.10      0.55 o 
  -5   3  13       28.79       32.58      1.14 o 
  -4   3  13       36.70       38.95      1.42 o 
  -3   3  13       27.11       30.21      1.12 o 
  -2   3  13        3.20        1.86      0.57 o 
  -1   3  13       46.05       48.60      1.16 o 
   0   3  13      215.29      230.95      3.43 o 
   1   3  13       15.64       17.74      0.84 o 
   2   3  13        1.03        1.07      0.41 o 
   3   3  13        1.24        1.21      0.42 o 
   4   3  13       11.72       10.27      0.77 o 
   5   3  13       16.59       15.62      1.11 o 
  -5   4  13       22.77       23.95      1.42 o 
  -4   4  13        7.95        8.51      0.79 o 
  -3   4  13       13.99       11.36      0.92 o 
  -2   4  13        7.29        8.33      0.68 o 
  -1   4  13       12.04       14.89      0.64 o 
   0   4  13        5.44        6.98      0.61 o 
   1   4  13       21.34       18.95      1.69 o 
   2   4  13       11.93       13.56      0.81 o 
   3   4  13        5.51        5.02      0.59 o 
   4   4  13       16.41       16.61      0.91 o 
   5   4  13        1.43        1.82      0.41 o 
   6   4  13        6.64        7.92      1.13 o 
  -5   5  13       14.29       16.40      0.87 o 
  -4   5  13      143.56      152.87      3.05 o 
  -3   5  13       13.16       14.69      0.95 o 
  -2   5  13        0.96        0.77      0.47 o 
  -1   5  13       49.15       54.62      1.15 o 
   0   5  13        0.84        1.38      0.36 o 
   1   5  13       43.59       42.58      1.24 o 
   2   5  13        0.05       -0.31      0.24 o 
   3   5  13       68.51       67.76      1.68 o 
   4   5  13        0.22        0.19      0.34 o 
   5   5  13        4.01        2.59      0.44 o 
   6   5  13       17.27       16.29      0.91 o 
  -4   6  13        0.54        0.91      0.48 o 
  -3   6  13       12.31       14.51      0.97 o 
  -2   6  13        7.61        8.17      1.14 o 
  -1   6  13       40.53       44.21      1.11 o 
   0   6  13        0.09        0.13      0.28 o 
   1   6  13        6.78        6.38      0.54 o 
   2   6  13       37.48       36.64      0.98 o 
   3   6  13        7.06        5.44      0.59 o 
   4   6  13        9.60        9.27      0.71 o 
   5   6  13        4.32        4.36      0.49 o 
   6   6  13        3.36        3.83      0.56 o 
  -3   7  13       11.88       13.33      1.01 o 
  -2   7  13        4.00        3.38      0.62 o 
  -1   7  13        3.68        3.22      0.55 o 
   0   7  13       32.52       30.96      1.09 o 
   1   7  13        1.23        2.27      0.49 o 
   2   7  13        3.65        3.06      0.40 o 
   3   7  13       43.17       41.54      1.29 o 
   4   7  13        2.48        2.46      0.48 o 
   5   7  13       16.79       16.45      0.94 o 
   6   7  13       23.41       24.57      1.67 o 
  -2   8  13       12.97       14.55      1.01 o 
  -1   8  13       83.60       88.61      2.85 o 
   0   8  13       12.55       14.23      1.04 o 
   1   8  13        2.44        2.69      0.45 o 
   2   8  13       33.49       34.29      1.44 o 
   3   8  13       69.43       79.89      1.85 o 
   4   8  13       57.31       64.30      2.01 o 
   5   8  13       25.31       23.73      1.90 o 
   6   8  13        3.27        3.29      1.01 o 
  -1   9  13       62.18       61.13      2.39 o 
   0   9  13      136.90      152.59      2.69 o 
   1   9  13        1.80        0.94      0.39 o 
   2   9  13        0.98        1.73      0.79 o 
   3   9  13        2.72        2.83      0.60 o 
   4   9  13        2.92        3.67      0.86 o 
   5   9  13        8.43        7.24      0.79 o 
   6   9  13        0.58        0.75      0.45 o 
   1  10  13        4.90        4.23      0.82 o 
   2  10  13        4.66        4.89      1.06 o 
   3  10  13      155.07      168.15      4.95 o 
   4  10  13      101.61      113.01      3.34 o 
   5  10  13        2.91        3.93      0.73 o 
  -2   1  14       19.20       18.44      1.12 o 
  -1   1  14       18.73       15.23      1.12 o 
   0   1  14        4.52        5.17      0.80 o 
  -3   2  14        6.36        7.93      0.87 o 
  -2   2  14       21.28       25.98      1.27 o 
  -1   2  14       87.97       96.64      2.62 o 
   0   2  14       20.56       25.54      1.05 o 
   1   2  14       13.44       12.68      0.82 o 
   2   2  14        9.39        9.23      1.65 o 
  -4   3  14       40.24       43.17      1.54 o 
  -3   3  14        5.11        4.50      0.60 o 
  -2   3  14       20.13       17.99      0.96 o 
  -1   3  14        9.68        9.42      0.93 o 
   0   3  14       49.67       49.53      1.41 o 
   1   3  14        3.25        3.96      0.54 o 
   2   3  14        2.42        1.68      0.54 o 
   3   3  14        6.53        5.21      0.66 o 
  -3   4  14       34.75       41.81      1.85 o 
  -2   4  14        1.85        1.05      0.44 o 
  -1   4  14       41.01       43.42      1.48 o 
   0   4  14       40.76       43.88      1.32 o 
   1   4  14        0.47        0.73      0.36 o 
   2   4  14       16.40       16.93      1.50 o 
   3   4  14       12.63       12.42      1.74 o 
   4   4  14       76.22       85.45      2.03 o 
  -3   5  14       12.69       13.66      0.97 o 
  -2   5  14       12.87       16.02      1.01 o 
  -1   5  14        2.85        2.73      0.56 o 
   0   5  14       91.35      100.53      1.90 o 
   1   5  14       86.54       99.36      2.04 o 
   2   5  14        0.93        0.91      0.55 o 
   3   5  14        0.82        1.47      0.47 o 
   4   5  14        0.79        0.92      0.46 o 
  -3   6  14       45.62       55.32      1.90 o 
  -2   6  14        0.10        0.38      0.45 o 
  -1   6  14       20.76       21.65      1.46 o 
   0   6  14        0.29        0.03      0.35 o 
   1   6  14       66.81       75.32      1.61 o 
   2   6  14        1.70        2.61      0.50 o 
   3   6  14      167.77      180.91      3.10 o 
   4   6  14      110.29      123.02      2.46 o 
   5   6  14       88.47       99.12      2.32 o 
  -2   7  14        4.80        5.66      0.84 o 
  -1   7  14        0.52       -0.25      0.51 o 
   0   7  14       63.71       70.86      3.15 o 
   1   7  14       27.43       30.54      1.03 o 
   2   7  14        3.97        3.26      0.65 o 
   3   7  14       87.01       96.24      3.58 o 
   4   7  14        3.19        2.62      0.54 o 
   5   7  14        4.67        4.03      0.88 o 
  -1   8  14        4.78        3.89      0.83 o 
   0   8  14        7.59        8.59      0.69 o 
   1   8  14       37.89       40.84      1.28 o 
   2   8  14        0.08       -0.14      0.42 o 
   3   8  14      182.75      189.44      3.19 o 
   4   8  14      120.60      132.16      4.05 o 
   1   9  14        1.02        1.34      0.43 o 
   2   9  14       42.91       44.26      2.48 o 
   3   9  14       77.40       85.24      2.25 o 
   4   9  14       32.71       33.87      1.45 o 
   0   5  15       32.27       37.04      1.16 o 
   1   5  15        0.25        0.69      0.39 o 
   1   6  15        1.29        2.15      0.45 o 
                                                 
